# Supplementary material for: SARS-CoV-2 spike protein receptor-binding domain perturbates intracellular calcium homeostasis and impairs pulmonary vascular endothelial cells
Source: Signal Transduct Target Ther. 2023 Jul 14;8:276. doi: 10.1038/s41392-023-01556-8 (PMC10349149; doi:10.1038/s41392-023-01556-8)
Supplement: Supplementary file 2 — Supplementary Table 1 [file 41392_2023_1556_MOESM2_ESM.xls]

## Sheet: IgG vs S-RBD 2h
#ID	Symbol	Igg21_Count	Igg22_Count	Igg23_Count	S21_Count	S22_Count	S23_Count	Igg21_FPKM	Igg22_FPKM	Igg23_FPKM	S21_FPKM	S22_FPKM	S23_FPKM	Pvalue	log2FC	regulated	COG_class	COG_class_annotation	GO_annotation	KEGG_annotation	KEGG_pathway_annotation	KOG_class	KOG_class_annotation	Pfam_annotation	Swiss-Prot_annotation	eggNOG_class	eggNOG_class_annotation	NR_annotation
ENSG00000138030	KHK	70	47	78	125	124	86	0.751648	0.455478	0.740631	1.29018	1.29034	0.819038	0.0105946	0.939089	up	[G]	Carbohydrate transport and metabolism	Molecular Function: ketohexokinase activity (GO:0004454);; Biological Process: fructose metabolic process (GO:0006000);; Biological Process: response to sucrose (GO:0009744);; Biological Process: response to glucose (GO:0009749);; Biological Process: response to fructose (GO:0009750);; Biological Process: response to zinc ion (GO:0010043);; Biological Process: response to insulin (GO:0032868);;	K00846|2.4e-168|hsa:3795|K00846 ketohexokinase [EC:2.7.1.3] | (RefSeq) KHK; ketohexokinase	Fructose and mannose metabolism (ko00051)	[G]	Carbohydrate transport and metabolism	pfkB family carbohydrate kinase	Ketohexokinase OS=Homo sapiens OX=9606 GN=KHK PE=1 SV=2	G	Carbohydrate transport and metabolism	ketohexokinase isoform a [Homo sapiens]
ENSG00000171530	TBCA	2851	2346	2252	2948	3940	3322	107.553	80.0018	74.4555	106.845	143.454	111.752	0.0046749	0.605917	up	--	--	Cellular Component: nucleolus (GO:0005730);; Cellular Component: cytoplasm (GO:0005737);; Cellular Component: microtubule (GO:0005874);; Biological Process: tubulin complex assembly (GO:0007021);; Biological Process: post-chaperonin tubulin folding pathway (GO:0007023);; Cellular Component: microtubule cytoskeleton (GO:0015630);; Molecular Function: beta-tubulin binding (GO:0048487);;	K17292|1.0e-35|rbb:108544425|K17292 tubulin-specific chaperone A | (RefSeq) TBCA; tubulin folding cofactor A	--	[O]	Posttranslational modification, protein turnover, chaperones	Tubulin binding cofactor A	Tubulin-specific chaperone A OS=Homo sapiens OX=9606 GN=TBCA PE=1 SV=3	S	Function unknown	tubulin-specific chaperone A isoform 1 [Homo sapiens]
ENSG00000173267	SNCG	1115	824	998	1384	2072	1588	41.8219	28.1258	33.0564	49.7031	74.9841	52.2667	0.00013013	0.941703	up	--	--	Cellular Component: cytoplasm (GO:0005737);; Cellular Component: centrosome (GO:0005813);; Biological Process: chemical synaptic transmission (GO:0007268);; Biological Process: adult locomotory behavior (GO:0008344);; Biological Process: protein secretion (GO:0009306);; Biological Process: regulation of dopamine secretion (GO:0014059);; Cellular Component: nuclear body (GO:0016604);; Cellular Com…	K24202|4.5e-28|hsa:6623|K24202 gamma-synuclein | (RefSeq) SNCG, BCSG1, SR; synuclein gamma	--	--	--	Synuclein	Gamma-synuclein OS=Homo sapiens OX=9606 GN=SNCG PE=1 SV=2	O	Posttranslational modification, protein turnover, chaperones	gamma-synuclein isoform 1 [Homo sapiens]
ENSG00000221866	PLXNA4	1287	2556	2453	1402	795	1360	3.09741	4.97482	4.78214	2.91621	1.71818	2.73482	0.00170519	-0.691991	down	[V]	Defense mechanisms	Cellular Component: integral component of membrane (GO:0016021);; Molecular Function: semaphorin receptor activity (GO:0017154);; Biological Process: facial nerve structural organization (GO:0021612);; Biological Process: glossopharyngeal nerve morphogenesis (GO:0021615);; Biological Process: trigeminal nerve structural organization (GO:0021637);; Biological Process: vagus nerve morphogenesis (GO…	K06820|0.0e+00|hsa:91584|K06820 plexin A | (RefSeq) PLXNA4, FAYV2820, PLEXA4, PLXNA4A, PLXNA4B, PRO34003; plexin A4	Axon guidance (ko04360)	[T]	Signal transduction mechanisms	Plexin cytoplasmic RasGAP domain	Plexin-A4 OS=Homo sapiens OX=9606 GN=PLXNA4 PE=1 SV=4	S	Function unknown	plexin-A4 isoform 1 precursor [Homo sapiens]
ENSG00000118263	KLF7	2134	3819	3390	1878	1002	1761	6.86536	11.4433	9.59791	5.74137	3.03458	5.04253	1.73e-05	-0.885232	down	--	--	Molecular Function: DNA binding (GO:0003677);; Molecular Function: transcription factor activity, sequence-specific DNA binding (GO:0003700);; Biological Process: axon guidance (GO:0007411);; Biological Process: positive regulation of transcription, DNA-templated (GO:0045893);; Biological Process: dendrite morphogenesis (GO:0048813);;	K09207|2.7e-140|csab:103217714|K09207 krueppel-like factor 6/7 | (RefSeq) KLF7; Kruppel like factor 7	--	[R]	General function prediction only	Zinc finger, C2H2 type	Krueppel-like factor 7 OS=Homo sapiens OX=9606 GN=KLF7 PE=1 SV=1	S	Function unknown	Krueppel-like factor 7 isoform 1 [Homo sapiens]
Homo_sapiens_newGene_6698	Homo_sapiens_newGene_6698	359	533	476	364	125	305	1.14535	1.4668	1.49447	1.23362	0.380574	0.873385	0.024759	-0.684791	down	--	--	--	K04006|2.3e-14|rbb:108535127|K04006 decay accelerating factor | (RefSeq) CD55; CD55 molecule (Cromer blood group)	Complement and coagulation cascades (ko04610);; Hematopoietic cell lineage (ko04640);; Viral myocarditis (ko05416)	--	--	--	UPF0764 protein C16orf89 OS=Homo sapiens OX=9606 GN=C16orf89 PE=1 SV=2	S	Function unknown	TGF-beta-activated kinase 1 and MAP3K7-binding protein 3 isoform X1 [Homo sapiens]
ENSG00000146707	POMZP3	648	556	633	906	921	933	11.8338	9.37574	10.8832	16.2183	16.4719	14.6316	0.000228349	0.727869	up	--	--	Molecular Function: molecular_function (GO:0003674);; Molecular Function: signal sequence binding (GO:0005048);; Molecular Function: structural molecule activity (GO:0005198);; Molecular Function: binding (GO:0005488);; Cellular Component: cellular_component (GO:0005575);; Cellular Component: intracellular (GO:0005622);; Cellular Component: cell (GO:0005623);; Cellular Component: nucleus (GO:0005…	K14316|1.4e-31|hsa:9883|K14316 nuclear pore complex protein Nup121 | (RefSeq) POM121, P145, POM121A; POM121 transmembrane nucleoporin	RNA transport (ko03013);; Amyotrophic lateral sclerosis (ko05014)	--	--	--	POM121 and ZP3 fusion protein OS=Homo sapiens OX=9606 GN=POMZP3 PE=2 SV=4	U	Intracellular trafficking, secretion, and vesicular transport	ZP3 isoform 1 [Pan troglodytes]
ENSG00000103490	PYCARD	772	632	665	877	1093	1021	21.9709	16.054	16.4784	23.2558	30.5961	25.0764	0.00205635	0.67689	up	--	--	Molecular Function: cysteine-type endopeptidase activity (GO:0004197);;	K12799|1.9e-42|ggo:101128578|K12799 apoptosis-associated speck-like protein containing a CARD | (RefSeq) PYCARD; apoptosis-associated speck-like protein containing a CARD	Necroptosis (ko04217);; NOD-like receptor signaling pathway (ko04621);; Cytosolic DNA-sensing pathway (ko04623);; C-type lectin receptor signaling pathway (ko04625);; Salmonella infection (ko05132);; Pertussis (ko05133);; Legionellosis (ko05134);; Yersinia infection (ko05135);; Influenza A (ko05164)	--	--	PAAD/DAPIN/Pyrin domain	Apoptosis-associated speck-like protein containing a CARD OS=Homo sapiens OX=9606 GN=PYCARD PE=1 SV=2	--	--	PYCARD isoform 1 [Pan troglodytes]
ENSG00000134318	ROCK2	2574	4907	4177	2261	1574	2970	8.11867	14.1493	11.649	6.84063	4.78724	8.23237	0.00115204	-0.653238	down	[T]	Signal transduction mechanisms	Molecular Function: protein serine/threonine kinase activity (GO:0004674);; Molecular Function: ATP binding (GO:0005524);; Cellular Component: cytoskeleton (GO:0005856);; Biological Process: smooth muscle contraction (GO:0006939);; Biological Process: Rho protein signal transduction (GO:0007266);; Biological Process: positive regulation of centrosome duplication (GO:0010825);; Molecular Function:…	K17388|0.0e+00|hsa:9475|K17388 Rho-associated protein kinase 2 [EC:2.7.11.1] | (RefSeq) ROCK2, ROCK-II; Rho associated coiled-coil containing protein kinase 2	cGMP-PKG signaling pathway (ko04022);; cAMP signaling pathway (ko04024);; Chemokine signaling pathway (ko04062);; Sphingolipid signaling pathway (ko04071);; Vascular smooth muscle contraction (ko04270);; Wnt signaling pathway (ko04310);; Axon guidance (ko04360);; Focal adhesion (ko04510);; Tight junction (ko04530);; Platelet activation (ko04611);; Leukocyte transendothelial migration (ko04670);; …	[T]	Signal transduction mechanisms	Protein kinase domain	Rho-associated protein kinase 2 OS=Homo sapiens OX=9606 GN=ROCK2 PE=1 SV=4	T	Signal transduction mechanisms	rho-associated protein kinase 2 isoform 1 [Homo sapiens]
ENSG00000144909	OSBPL11	859	1275	1189	650	500	872	5.35406	7.23919	6.5457	3.88412	3.00884	4.7775	0.00220245	-0.594443	down	--	--	Cellular Component: nucleoplasm (GO:0005654);; Cellular Component: Golgi apparatus (GO:0005794);; Biological Process: lipid transport (GO:0006869);;	K20465|0.0e+00|hsa:114885|K20465 oxysterol-binding protein-related protein 9/10/11 | (RefSeq) OSBPL11, ORP-11, ORP11, OSBP12, TCCCIA00292; oxysterol binding protein like 11	--	[T]	Signal transduction mechanisms	Oxysterol-binding protein	Oxysterol-binding protein-related protein 11 OS=Homo sapiens OX=9606 GN=OSBPL11 PE=1 SV=2	S	Function unknown	oxysterol-binding protein-related protein 11 [Homo sapiens]
ENSG00000169964	TMEM42	274	176	225	314	321	322	6.97073	4.07679	5.04557	7.65916	7.88806	7.19823	0.0273956	0.634819	up	--	--	--	K03767|7.0e-10|ggo:101141840|K03767 peptidyl-prolyl cis-trans isomerase A (cyclophilin A) [EC:5.2.1.8] | (RefSeq) TMEM42; LOW QUALITY PROTEIN: transmembrane protein 42	Necroptosis (ko04217)	--	--	--	Transmembrane protein 42 OS=Homo sapiens OX=9606 GN=TMEM42 PE=1 SV=2	S	Function unknown	transmembrane protein 42 [Pan troglodytes]
ENSG00000131187	F12	54	29	41	80	63	74	0.681814	0.33597	0.46144	0.9738	0.773724	0.820426	0.0160206	0.921259	up	[O]	Posttranslational modification, protein turnover, chaperones	Molecular Function: serine-type endopeptidase activity (GO:0004252);; Molecular Function: calcium ion binding (GO:0005509);; Cellular Component: extracellular space (GO:0005615);;	K01328|0.0e+00|hsa:2161|K01328 coagulation factor XII (Hageman factor) [EC:3.4.21.38] | (RefSeq) F12, HAE3, HAEX, HAF; coagulation factor XII	Complement and coagulation cascades (ko04610)	[T]	Signal transduction mechanisms	Trypsin	Coagulation factor XII OS=Homo sapiens OX=9606 GN=F12 PE=1 SV=3	O	Posttranslational modification, protein turnover, chaperones	coagulation factor XII preproprotein [Homo sapiens]
ENSG00000179134	SAMD4B	1800	2862	2758	1714	847	1699	13.7274	18.472	16.8324	11.8911	6.67984	10.467	0.000976999	-0.686353	down	--	--	Molecular Function: RNA binding (GO:0003723);; Cellular Component: cytosol (GO:0005829);; Molecular Function: translation repressor activity (GO:0030371);; Biological Process: regulation of mRNA stability (GO:0043488);;	--	--	[JT]	Translation, ribosomal structure and biogenesis;; Signal transduction mechanisms	SAM domain (Sterile alpha motif)	Protein Smaug homolog 2 OS=Homo sapiens OX=9606 GN=SAMD4B PE=1 SV=1	S	Function unknown	protein Smaug homolog 2 isoform a [Homo sapiens]
ENSG00000128918	ALDH1A2	1583	2059	2095	1276	811	1360	10.1263	11.9996	11.8333	7.8312	5.50881	7.65792	0.000351047	-0.615296	down	[C]	Energy production and conversion	Molecular Function: oxidoreductase activity, acting on the aldehyde or oxo group of donors, NAD or NADP as acceptor (GO:0016620);;	K07249|3.3e-303|hsa:8854|K07249 retinal dehydrogenase [EC:1.2.1.36] | (RefSeq) ALDH1A2, RALDH(II), RALDH2, RALDH2-T; aldehyde dehydrogenase 1 family member A2	Retinol metabolism (ko00830)	[C]	Energy production and conversion	Aldehyde dehydrogenase family	Retinal dehydrogenase 2 OS=Homo sapiens OX=9606 GN=ALDH1A2 PE=1 SV=3	C	Energy production and conversion	retinal dehydrogenase 2 isoform 1 [Homo sapiens]
ENSG00000176108	CHMP6	2012	1465	1707	2278	2494	2446	31.7433	21.0403	23.8325	34.3386	37.8623	33.8289	0.00219796	0.614678	up	--	--	Biological Process: vacuolar transport (GO:0007034);;	K12195|2.1e-96|csab:103243704|K12195 charged multivesicular body protein 6 | (RefSeq) CHMP6; charged multivesicular body protein 6	Endocytosis (ko04144);; Necroptosis (ko04217)	[R]	General function prediction only	Snf7	Charged multivesicular body protein 6 OS=Homo sapiens OX=9606 GN=CHMP6 PE=1 SV=3	U	Intracellular trafficking, secretion, and vesicular transport	charged multivesicular body protein 6 [Homo sapiens]
ENSG00000154723	ATP5PF	2515	2069	2304	2820	3288	3276	86.1723	65.1249	71.4327	96.9183	113.131	101.823	0.00157961	0.588045	up	--	--	Cellular Component: mitochondrial proton-transporting ATP synthase complex, coupling factor F(o) (GO:0000276);; Cellular Component: mitochondrion (GO:0005739);; Molecular Function: hydrogen ion transmembrane transporter activity (GO:0015078);; Biological Process: ATP synthesis coupled proton transport (GO:0015986);;	K02131|1.6e-53|hsa:522|K02131 F-type H+-transporting ATPase subunit 6 | (RefSeq) ATP5PF, ATP5, ATP5A, ATP5J, ATPM, CF6, F6; ATP synthase peripheral stalk subunit F6	Oxidative phosphorylation (ko00190);; Thermogenesis (ko04714);; Alzheimer disease (ko05010);; Parkinson disease (ko05012);; Amyotrophic lateral sclerosis (ko05014);; Huntington disease (ko05016);; Prion disease (ko05020)	[C]	Energy production and conversion	Mitochondrial ATP synthase coupling factor 6	ATP synthase-coupling factor 6, mitochondrial OS=Homo sapiens OX=9606 GN=ATP5PF PE=1 SV=1	C	Energy production and conversion	ATP synthase-coupling factor 6, mitochondrial isoform b precursor [Homo sapiens]
ENSG00000108479	GALK1	1730	1359	1661	2243	2659	2291	24.4329	17.4576	20.6758	30.6568	36.0721	28.3167	0.000243149	0.750615	up	[G]	Carbohydrate transport and metabolism	Molecular Function: galactokinase activity (GO:0004335);; Molecular Function: ATP binding (GO:0005524);; Molecular Function: galactose binding (GO:0005534);; Cellular Component: cytoplasm (GO:0005737);; Biological Process: galactitol metabolic process (GO:0019402);; Biological Process: glycolytic process from galactose (GO:0061623);;	K00849|6.1e-217|hsa:2584|K00849 galactokinase [EC:2.7.1.6] | (RefSeq) GALK1, GALK, GK1, HEL-S-19; galactokinase 1	Galactose metabolism (ko00052);; Amino sugar and nucleotide sugar metabolism (ko00520)	[G]	Carbohydrate transport and metabolism	Galactokinase galactose-binding signature	Galactokinase OS=Homo sapiens OX=9606 GN=GALK1 PE=1 SV=1	G	Carbohydrate transport and metabolism	galactokinase [Pan troglodytes]
ENSG00000087086	FTL	58190	46482	53141	70522	89444	74946	1732.58	1260.73	1397.09	2012.19	2570.07	1961.44	0.000606902	0.728142	up	[P]	Inorganic ion transport and metabolism	Biological Process: iron ion transport (GO:0006826);; Biological Process: cellular iron ion homeostasis (GO:0006879);; Molecular Function: ferric iron binding (GO:0008199);;	K13625|4.5e-95|hsa:2512|K13625 ferritin light chain | (RefSeq) FTL, LFTD, NBIA3; ferritin light chain	Ferroptosis (ko04216);; Necroptosis (ko04217);; Mineral absorption (ko04978)	[P]	Inorganic ion transport and metabolism	Ferritin-like domain	Ferritin light chain OS=Homo sapiens OX=9606 GN=FTL PE=1 SV=2	P	Inorganic ion transport and metabolism	ferritin light chain isoform X1 [Homo sapiens]
ENSG00000121454	LHX4	32	96	99	21	6	48	0.139441	0.388913	0.392074	0.089647	0.023399	0.188966	0.00471861	-1.50835	down	--	--	Biological Process: placenta development (GO:0001890);; Cellular Component: nucleus (GO:0005634);; Biological Process: regulation of transcription, DNA-templated (GO:0006355);; Biological Process: motor neuron axon guidance (GO:0008045);; Biological Process: animal organ morphogenesis (GO:0009887);; Biological Process: medial motor column neuron differentiation (GO:0021526);; Biological Process: …	K09374|1.5e-226|hsa:89884|K09374 LIM homeobox protein 3/4 | (RefSeq) LHX4, CPHD4; LIM homeobox 4	--	[K]	Transcription	LIM domain	LIM/homeobox protein Lhx4 OS=Homo sapiens OX=9606 GN=LHX4 PE=1 SV=2	K	Transcription	LIM/homeobox protein Lhx4 [Pan paniscus]
ENSG00000148335	NTMT1	1776	1554	1505	2257	2668	2141	44.5534	37.2744	32.7988	53.0048	66.4651	48.6799	0.000775771	0.701599	up	--	--	Cellular Component: nucleoplasm (GO:0005654);; Cellular Component: cytosol (GO:0005829);; Molecular Function: protein methyltransferase activity (GO:0008276);; Biological Process: N-terminal peptidyl-alanine trimethylation (GO:0018012);; Biological Process: N-terminal peptidyl-proline dimethylation (GO:0018016);;	K16219|1.0e-128|csab:103239762|K16219 protein N-terminal methyltransferase [EC:2.1.1.244] | (RefSeq) NTMT1; N-terminal Xaa-Pro-Lys N-methyltransferase 1	--	[R]	General function prediction only	AdoMet dependent proline di-methyltransferase	N-terminal Xaa-Pro-Lys N-methyltransferase 1 OS=Homo sapiens OX=9606 GN=NTMT1 PE=1 SV=3	S	Function unknown	N-terminal Xaa-Pro-Lys N-methyltransferase 1 [Macaca mulatta]
ENSG00000129235	TXNDC17	1339	1212	1181	1706	2332	1781	18.2806	16.9427	15.4498	22.6753	36.0259	22.6589	0.00030217	0.803377	up	--	--	Molecular Function: molecular_function (GO:0003674);; Molecular Function: catalytic activity (GO:0003824);; Molecular Function: peroxidase activity (GO:0004601);; Cellular Component: cellular_component (GO:0005575);; Cellular Component: intracellular (GO:0005622);; Cellular Component: cell (GO:0005623);; Cellular Component: cytoplasm (GO:0005737);; Cellular Component: cytosol (GO:0005829);; Biolo…	K00685|1.4e-21|tsp:Tsp_00010|K00685 arginyl-tRNA---protein transferase [EC:2.3.2.8] | (RefSeq) arginyl-tRNA--protein transferase 1	--	[S]	Function unknown	Eukaryotic protein of unknown function (DUF953)	Thioredoxin domain-containing protein 17 OS=Homo sapiens OX=9606 GN=TXNDC17 PE=1 SV=1	O	Posttranslational modification, protein turnover, chaperones	thioredoxin domain-containing protein 17 [Homo sapiens]
ENSG00000038382	TRIO	6646	11928	11487	5421	2574	5610	16.2055	27.8716	25.7894	13.0684	6.11947	12.2863	6.43e-06	-1.03013	down	[M]	Cell wall/membrane/envelope biogenesis	Molecular Function: protein kinase activity (GO:0004672);; Molecular Function: Rho guanyl-nucleotide exchange factor activity (GO:0005089);; Molecular Function: ATP binding (GO:0005524);; Biological Process: axon guidance (GO:0007411);; Biological Process: central nervous system development (GO:0007417);;	K08810|0.0e+00|hsa:7204|K08810 triple functional domain protein [EC:2.7.11.1] | (RefSeq) TRIO, ARHGEF23, MEBAS, MRD44, MRD63, tgat; trio Rho guanine nucleotide exchange factor	--	[T]	Signal transduction mechanisms	SH3-RhoGEF linking unstructured region	Triple functional domain protein OS=Homo sapiens OX=9606 GN=TRIO PE=1 SV=2	T	Signal transduction mechanisms	triple functional domain protein [Homo sapiens]
ENSG00000170537	TMC7	256	343	384	176	102	180	1.57005	2.09168	2.09527	1.10978	0.568572	1.13583	0.00033855	-0.98005	down	--	--	Cellular Component: integral component of plasma membrane (GO:0005887);;	K21988|0.0e+00|hsa:79905|K21988 transmembrane channel-like protein | (RefSeq) TMC7; transmembrane channel like 7	--	--	--	TMC domain	Transmembrane channel-like protein 7 OS=Homo sapiens OX=9606 GN=TMC7 PE=1 SV=1	S	Function unknown	transmembrane channel-like protein 7 isoform a [Homo sapiens]
ENSG00000134250	NOTCH2	1691	4310	3603	1795	1099	1894	3.89426	9.0679	7.32232	3.95397	2.43572	3.82763	0.000379823	-0.867191	down	[T]	Signal transduction mechanisms	Biological Process: regulation of transcription, DNA-templated (GO:0006355);; Biological Process: Notch signaling pathway (GO:0007219);; Molecular Function: signaling receptor activity (GO:0038023);;	K20994|0.0e+00|hsa:4853|K20994 Notch 2 | (RefSeq) NOTCH2, AGS2, HJCYS, hN2; notch receptor 2	Endocrine resistance (ko01522);; Notch signaling pathway (ko04330);; Th1 and Th2 cell differentiation (ko04658);; Thyroid hormone signaling pathway (ko04919);; Human papillomavirus infection (ko05165);; Pathways in cancer (ko05200);; MicroRNAs in cancer (ko05206);; Breast cancer (ko05224)	[T]	Signal transduction mechanisms	EGF-like domain	Neurogenic locus notch homolog protein 2 OS=Homo sapiens OX=9606 GN=NOTCH2 PE=1 SV=3	S	Function unknown	neurogenic locus notch homolog protein 2 isoform 1 preproprotein [Homo sapiens]
ENSG00000179912	R3HDM2	997	1493	1423	935	566	855	6.19844	8.35587	7.7887	5.40168	3.26411	4.59814	0.00182837	-0.603127	down	--	--	Molecular Function: nucleic acid binding (GO:0003676);;	K02360|1.9e-41|nvi:100123797|K02360 a component of the cytoplasm (encore) | (RefSeq) cAMP-regulated phosphoprotein 21 isoform X1	Dorso-ventral axis formation (ko04320)	[A]	RNA processing and modification	SUZ domain	R3H domain-containing protein 2 OS=Homo sapiens OX=9606 GN=R3HDM2 PE=1 SV=3	S	Function unknown	R3H domain-containing protein 2 isoform X14 [Pan paniscus]
ENSG00000259332	ST20-MTHFS	43	71	86	107	101	97	1.28008	1.9548	2.28502	3.68136	2.94927	3.10253	0.024371	0.77333	up	[H]	Coenzyme transport and metabolism	Molecular Function: ATP binding (GO:0005524);; Cellular Component: mitochondrion (GO:0005739);; Biological Process: folic acid-containing compound biosynthetic process (GO:0009396);; Molecular Function: 5-formyltetrahydrofolate cyclo-ligase activity (GO:0030272);; Biological Process: tetrahydrofolate interconversion (GO:0035999);; Molecular Function: metal ion binding (GO:0046872);;	K01934|5.3e-99|hsa:100528021|K01934 5-formyltetrahydrofolate cyclo-ligase [EC:6.3.3.2] | (RefSeq) ST20-MTHFS, MTHFS; ST20-MTHFS readthrough	One carbon pool by folate (ko00670)	[H]	Coenzyme transport and metabolism	5-formyltetrahydrofolate cyclo-ligase family	5-formyltetrahydrofolate cyclo-ligase OS=Homo sapiens OX=9606 GN=MTHFS PE=1 SV=2	H	Coenzyme transport and metabolism	ST20-MTHFS protein [Homo sapiens]
ENSG00000067798	NAV3	1485	2989	2802	1359	1239	1608	5.20662	9.33928	7.66585	3.466	3.18039	3.7691	0.00192803	-0.637282	down	--	--	Molecular Function: ATP binding (GO:0005524);; Biological Process: neurogenesis (GO:0022008);;	K23919|0.0e+00|hsa:89795|K23919 neuron navigator 3 | (RefSeq) NAV3, POMFIL1, STEERIN3, unc53H3; neuron navigator 3	--	--	--	Calponin homology (CH) domain	Neuron navigator 3 OS=Homo sapiens OX=9606 GN=NAV3 PE=1 SV=3	Z	Cytoskeleton	neuron navigator 3 isoform 1 [Homo sapiens]
ENSG00000124177	CHD6	587	1306	1210	512	263	666	1.41793	2.95736	2.60091	1.18346	0.634293	1.49821	0.000418806	-0.993418	down	[S]	Function unknown	Molecular Function: transcription cofactor binding (GO:0001221);; Molecular Function: molecular_function (GO:0003674);; Molecular Function: catalytic activity (GO:0003824);; Molecular Function: binding (GO:0005488);; Molecular Function: protein binding (GO:0005515);; Molecular Function: ATP binding (GO:0005524);; Cellular Component: cellular_component (GO:0005575);; Cellular Component: intracellu…	K14436|0.0e+00|hsa:84181|K14436 chromodomain-helicase-DNA-binding protein 6 [EC:3.6.4.12] | (RefSeq) CHD6, CHD-6, CHD5, RIGB; chromodomain helicase DNA binding protein 6	--	[K]	Transcription	SNF2 family N-terminal domain	Chromodomain-helicase-DNA-binding protein 6 OS=Homo sapiens OX=9606 GN=CHD6 PE=1 SV=4	L	Replication, recombination and repair	chromodomain-helicase-DNA-binding protein 6 [Homo sapiens]
ENSG00000011052	NME1-NME2	1938	1184	2350	2431	3980	2687	48.0335	26.367	51.9401	58.2548	95.1512	58.6898	0.00130644	0.913293	up	[F]	Nucleotide transport and metabolism	Molecular Function: nucleoside diphosphate kinase activity (GO:0004550);; Molecular Function: ATP binding (GO:0005524);; Cellular Component: cytosol (GO:0005829);; Biological Process: GTP biosynthetic process (GO:0006183);; Biological Process: UTP biosynthetic process (GO:0006228);; Biological Process: CTP biosynthetic process (GO:0006241);;	K00940|1.4e-154|hsa:654364|K00940 nucleoside-diphosphate kinase [EC:2.7.4.6] | (RefSeq) NME1-NME2, NM23-LV, NMELV; NME1-NME2 readthrough	Purine metabolism (ko00230);; Pyrimidine metabolism (ko00240);; Drug metabolism - other enzymes (ko00983)	[F]	Nucleotide transport and metabolism	Nucleoside diphosphate kinase	Nucleoside diphosphate kinase B OS=Homo sapiens OX=9606 GN=NME2 PE=1 SV=1	F	Nucleotide transport and metabolism	NME1-NME2 protein [Homo sapiens]
ENSG00000131845	ZNF304	426	464	418	282	40	133	2.74457	2.73866	2.37785	1.67896	0.295461	0.896118	0.00137977	-1.44658	down	--	--	Molecular Function: nucleic acid binding (GO:0003676);; Biological Process: regulation of transcription, DNA-templated (GO:0006355);; Molecular Function: metal ion binding (GO:0046872);;	K09228|2.8e-137|hsa:57343|K09228 KRAB domain-containing zinc finger protein | (RefSeq) ZNF304; zinc finger protein 304	Herpes simplex virus 1 infection (ko05168)	[R]	General function prediction only	Zinc-finger double domain	Zinc finger protein 304 OS=Homo sapiens OX=9606 GN=ZNF304 PE=1 SV=2	S	Function unknown	zinc finger protein 304 isoform 2 [Homo sapiens]
ENSG00000183856	IQGAP3	1201	1962	1920	936	583	880	5.24968	7.80309	7.4067	3.91938	2.45384	3.37654	1.23e-06	-0.949984	down	--	--	Biological Process: signal transduction (GO:0007165);; Biological Process: regulation of GTPase activity (GO:0043087);;	K05767|0.0e+00|hsa:128239|K05767 Ras GTPase-activating-like protein IQGAP2/3 | (RefSeq) IQGAP3; IQ motif containing GTPase activating protein 3	Regulation of actin cytoskeleton (ko04810)	[T]	Signal transduction mechanisms	GTPase-activator protein for Ras-like GTPase	Ras GTPase-activating-like protein IQGAP3 OS=Homo sapiens OX=9606 GN=IQGAP3 PE=1 SV=2	Z	Cytoskeleton	ras GTPase-activating-like protein IQGAP3 [Homo sapiens]
ENSG00000182836	PLCXD3	146	329	328	144	102	145	0.493367	1.01271	0.981127	0.466854	0.333455	0.431161	0.00595436	-0.888614	down	--	--	Biological Process: lipid metabolic process (GO:0006629);; Molecular Function: phosphoric diester hydrolase activity (GO:0008081);;	K01027|2.0e-117|sgh:107600019|K01027 3-oxoacid CoA-transferase [EC:2.8.3.5] | (RefSeq) succinyl-CoA:3-ketoacid coenzyme A transferase 1, mitochondrial-like	Synthesis and degradation of ketone bodies (ko00072);; Valine, leucine and isoleucine degradation (ko00280);; Butanoate metabolism (ko00650)	[T]	Signal transduction mechanisms	--	PI-PLC X domain-containing protein 3 OS=Homo sapiens OX=9606 GN=PLCXD3 PE=1 SV=2	O	Posttranslational modification, protein turnover, chaperones	PI-PLC X domain-containing protein 3 [Homo sapiens]
ENSG00000120693	SMAD9	1259	2167	2228	1014	673	1207	5.95437	9.3722	9.28438	4.70813	3.14724	5.05055	4e-05	-0.838904	down	--	--	Molecular Function: DNA binding (GO:0003677);; Molecular Function: transcription factor activity, sequence-specific DNA binding (GO:0003700);; Cellular Component: nucleus (GO:0005634);; Cellular Component: transcription factor complex (GO:0005667);; Cellular Component: cytoplasm (GO:0005737);; Biological Process: transforming growth factor beta receptor signaling pathway (GO:0007179);;	K16791|3.8e-282|hsa:4093|K16791 mothers against decapentaplegic homolog 9 | (RefSeq) SMAD9, MADH6, MADH9, PPH2, SMAD8, SMAD8/9, SMAD8A, SMAD8B; SMAD family member 9	TGF-beta signaling pathway (ko04350);; Signaling pathways regulating pluripotency of stem cells (ko04550)	[TK]	Signal transduction mechanisms;; Transcription	MH2 domain	Mothers against decapentaplegic homolog 9 OS=Homo sapiens OX=9606 GN=SMAD9 PE=1 SV=1	K	Transcription	mothers against decapentaplegic homolog 9 isoform a [Homo sapiens]
ENSG00000101096	NFATC2	1075	1739	1538	1095	534	1017	3.73154	5.70332	4.8751	3.75702	1.78916	3.17421	0.00518102	-0.602224	down	--	--	Molecular Function: DNA binding (GO:0003677);; Molecular Function: transcription factor activity, sequence-specific DNA binding (GO:0003700);;	K17332|0.0e+00|ptr:469972|K17332 nuclear factor of activated T-cells, cytoplasmic 2 | (RefSeq) NFATC2; nuclear factor of activated T-cells, cytoplasmic 2 isoform X2	cGMP-PKG signaling pathway (ko04022);; Cellular senescence (ko04218);; Wnt signaling pathway (ko04310);; Axon guidance (ko04360);; VEGF signaling pathway (ko04370);; Osteoclast differentiation (ko04380);; C-type lectin receptor signaling pathway (ko04625);; Natural killer cell mediated cytotoxicity (ko04650);; Th1 and Th2 cell differentiation (ko04658);; Th17 cell differentiation (ko04659);; T ce…	--	--	Rel homology dimerisation domain	Nuclear factor of activated T-cells, cytoplasmic 2 OS=Homo sapiens OX=9606 GN=NFATC2 PE=1 SV=2	K	Transcription	nuclear factor of activated T-cells, cytoplasmic 2 isoform B [Homo sapiens]
ENSG00000172590	MRPL52	2168	1752	1997	2722	4215	2936	58.6352	43.6567	46.6792	67.8941	111.617	66.8427	0.00015397	0.90953	up	--	--	Molecular Function: structural constituent of ribosome (GO:0003735);; Cellular Component: mitochondrial large ribosomal subunit (GO:0005762);; Biological Process: mitochondrial translation (GO:0032543);;	K17433|1.6e-62|hsa:122704|K17433 large subunit ribosomal protein L52 | (RefSeq) MRPL52; mitochondrial ribosomal protein L52	--	--	--	Mitoribosomal protein mL52	39S ribosomal protein L52, mitochondrial OS=Homo sapiens OX=9606 GN=MRPL52 PE=1 SV=2	J	Translation, ribosomal structure and biogenesis	unnamed protein product, partial [Homo sapiens]
Homo_sapiens_newGene_8301	Homo_sapiens_newGene_8301	119	145	162	39	48	72	0.434073	0.484502	0.611878	0.212377	0.166322	0.230747	0.000111568	-1.2874	down	--	--	--	--	--	--	--	--	--	--	--	GPHN isoform 10 [Pongo abelii]
ENSG00000134086	VHL	1012	1582	1540	957	538	981	7.36099	10.5827	9.51124	6.41332	3.62606	6.31536	0.00240243	-0.619348	down	--	--	Cellular Component: nucleoplasm (GO:0005654);;	K03871|3.5e-97|hsa:7428|K03871 von Hippel-Lindau disease tumor supressor | (RefSeq) VHL, HRCA1, RCA1, VHL1, pVHL; von Hippel-Lindau tumor suppressor	HIF-1 signaling pathway (ko04066);; Ubiquitin mediated proteolysis (ko04120);; Pathways in cancer (ko05200);; Renal cell carcinoma (ko05211)	[O]	Posttranslational modification, protein turnover, chaperones	VHL beta domain	von Hippel-Lindau disease tumor suppressor OS=Homo sapiens OX=9606 GN=VHL PE=1 SV=2	O	Posttranslational modification, protein turnover, chaperones	von Hippel-Lindau disease tumor suppressor isoform 1 [Homo sapiens]
ENSG00000168899	VAMP5	3367	2661	2851	4702	5508	4236	127.735	91.953	95.5152	170.955	201.662	141.244	7.16e-05	0.856925	up	--	--	Cellular Component: late endosome (GO:0005770);; Cellular Component: integral component of plasma membrane (GO:0005887);; Biological Process: skeletal muscle tissue development (GO:0007519);; Cellular Component: intercalated disc (GO:0014704);; Cellular Component: cytoplasmic vesicle membrane (GO:0030659);; Cellular Component: integral component of organelle membrane (GO:0031301);; Biological Pro…	K08514|1.8e-52|hsa:10791|K08514 vesicle-associated membrane protein 5 | (RefSeq) VAMP5; vesicle associated membrane protein 5	SNARE interactions in vesicular transport (ko04130)	[U]	Intracellular trafficking, secretion, and vesicular transport	Synaptobrevin	Vesicle-associated membrane protein 5 OS=Homo sapiens OX=9606 GN=VAMP5 PE=1 SV=1	U	Intracellular trafficking, secretion, and vesicular transport	vesicle-associated membrane protein 5 [Homo sapiens]
ENSG00000048052	HDAC9	164	130	248	115	81	103	1.2967	1.17535	1.28587	0.705368	0.415259	0.704829	0.0290724	-0.723422	down	[BQ]	Chromatin structure and dynamics;; Secondary metabolites biosynthesis, transport and catabolism	Cellular Component: histone deacetylase complex (GO:0000118);; Molecular Function: NAD-dependent histone deacetylase activity (H3-K14 specific) (GO:0032041);; Molecular Function: metal ion binding (GO:0046872);;	K11409|0.0e+00|ptr:463280|K11409 histone deacetylase 9 [EC:3.5.1.98] | (RefSeq) HDAC9; histone deacetylase 9 isoform X10	Alcoholism (ko05034);; Viral carcinogenesis (ko05203)	[B]	Chromatin structure and dynamics	Histone deacetylase domain	Histone deacetylase 9 OS=Homo sapiens OX=9606 GN=HDAC9 PE=1 SV=2	BQ	Chromatin structure and dynamics;; Secondary metabolites biosynthesis, transport and catabolism	histone deacetylase 9 isoform 4 [Homo sapiens]
Homo_sapiens_newGene_2618	Homo_sapiens_newGene_2618	59600	10946	12762	36177	425902	181754	348.013	58.221	65.7972	202.436	2400.02	932.876	5.97e-05	3.12076	up	--	--	--	--	--	--	--	--	--	--	--	hypothetical protein EGK_21366, partial [Macaca mulatta]
ENSG00000111196	MAGOHB	775	731	703	829	1154	1038	11.2935	8.49292	8.13174	10.2145	12.7328	12.6267	0.00670711	0.605474	up	--	--	Biological Process: RNA splicing (GO:0008380);; Cellular Component: exon-exon junction complex (GO:0035145);; Cellular Component: neuronal cell body (GO:0043025);;	K12877|2.7e-80|hsa:55110|K12877 protein mago nashi | (RefSeq) MAGOHB, MGN2, mago, magoh; mago homolog B, exon junction complex subunit	RNA transport (ko03013);; mRNA surveillance pathway (ko03015);; Spliceosome (ko03040)	[A]	RNA processing and modification	Mago nashi protein	Protein mago nashi homolog 2 OS=Homo sapiens OX=9606 GN=MAGOHB PE=1 SV=1	A	RNA processing and modification	protein mago nashi homolog 2 isoform 1 [Homo sapiens]
ENSG00000204217	BMPR2	6359	13099	11496	5712	4350	7069	14.6839	27.3016	23.1928	12.6172	9.60306	14.2696	0.000565943	-0.716841	down	[R]	General function prediction only	Molecular Function: transmembrane receptor protein serine/threonine kinase activity (GO:0004675);; Molecular Function: ATP binding (GO:0005524);; Cellular Component: integral component of membrane (GO:0016021);; Biological Process: proteoglycan biosynthetic process (GO:0030166);; Biological Process: endochondral bone morphogenesis (GO:0060350);; Biological Process: positive regulation of cartilag…	K04671|0.0e+00|hsa:659|K04671 bone morphogenetic protein receptor type-2 [EC:2.7.11.30] | (RefSeq) BMPR2, BMPR-II, BMPR3, BMR2, BRK-3, POVD1, PPH1, T-ALK; bone morphogenetic protein receptor type 2	Cytokine-cytokine receptor interaction (ko04060);; TGF-beta signaling pathway (ko04350);; Axon guidance (ko04360);; Hippo signaling pathway (ko04390);; Signaling pathways regulating pluripotency of stem cells (ko04550);; MicroRNAs in cancer (ko05206);; Fluid shear stress and atherosclerosis (ko05418)	[T]	Signal transduction mechanisms	Protein kinase domain	Bone morphogenetic protein receptor type-2 OS=Homo sapiens OX=9606 GN=BMPR2 PE=1 SV=2	T	Signal transduction mechanisms	bone morphogenetic protein receptor type-2 precursor [Homo sapiens]
ENSG00000151422	FER	696	1333	1163	703	417	726	1.51595	3.10405	2.34795	1.73462	2.11473	1.63499	0.00289897	-0.662046	down	[M]	Cell wall/membrane/envelope biogenesis	Biological Process: regulation of protein phosphorylation (GO:0001932);; Molecular Function: non-membrane spanning protein tyrosine kinase activity (GO:0004715);; Molecular Function: epidermal growth factor receptor binding (GO:0005154);; Molecular Function: ATP binding (GO:0005524);; Cellular Component: cytosol (GO:0005829);; Cellular Component: cytoskeleton (GO:0005856);; Biological Process: ch…	K08889|0.0e+00|hsa:2241|K08889 tyrosine-protein kinase Fer [EC:2.7.10.2] | (RefSeq) FER, PPP1R74, TYK3, p94-Fer; FER tyrosine kinase	Adherens junction (ko04520)	[T]	Signal transduction mechanisms	Protein tyrosine and serine/threonine kinase	Tyrosine-protein kinase Fer OS=Homo sapiens OX=9606 GN=FER PE=1 SV=2	T	Signal transduction mechanisms	tyrosine-protein kinase Fer isoform a [Homo sapiens]
ENSG00000123179	EBPL	908	694	662	1071	1259	1229	27.0654	18.6178	18.0484	29.4172	35.5421	31.2989	0.000480195	0.787867	up	--	--	Cellular Component: integral component of membrane (GO:0016021);; Biological Process: sterol metabolic process (GO:0016125);; Molecular Function: cholestenol delta-isomerase activity (GO:0047750);;	K11494|1.7e-33|sasa:106575507|K11494 RCC1 and BTB domain-containing protein | (RefSeq) RCC1 and BTB domain-containing protein 1-like	--	[I]	Lipid transport and metabolism	EXPERA (EXPanded EBP superfamily)	Emopamil-binding protein-like OS=Homo sapiens OX=9606 GN=EBPL PE=1 SV=1	I	Lipid transport and metabolism	emopamil-binding protein-like isoform 2 [Homo sapiens]
ENSG00000164190	NIPBL	1606	3213	2766	1475	925	1783	4.15417	7.5109	6.49416	3.63029	2.3206	4.06597	0.000684648	-0.735054	down	--	--	Molecular Function: chromatin binding (GO:0003682);; Cellular Component: nucleus (GO:0005634);; Biological Process: cell cycle (GO:0007049);; Biological Process: regulation of gene expression (GO:0010468);;	K06672|0.0e+00|hsa:25836|K06672 cohesin loading factor subunit SCC2 | (RefSeq) NIPBL, CDLS, CDLS1, IDN3, IDN3-B, Scc2; NIPBL cohesin loading factor	--	[BDL]	Chromatin structure and dynamics;; Cell cycle control, cell division, chromosome partitioning;; Replication, recombination and repair	Sister chromatid cohesion C-terminus	Nipped-B-like protein OS=Homo sapiens OX=9606 GN=NIPBL PE=1 SV=2	S	Function unknown	nipped-B-like protein isoform A [Homo sapiens]
ENSG00000141504	SAT2	860	687	728	947	1423	1104	26.7249	19.31	19.7926	28.3588	41.6511	30.2636	0.00186596	0.770961	up	[J]	Translation, ribosomal structure and biogenesis	Molecular Function: N-acetyltransferase activity (GO:0008080);;	K00657|3.4e-95|hsa:112483|K00657 diamine N-acetyltransferase [EC:2.3.1.57] | (RefSeq) SAT2, SSAT2; spermidine/spermine N1-acetyltransferase family member 2	Arginine and proline metabolism (ko00330);; Ferroptosis (ko04216)	[E]	Amino acid transport and metabolism	Acetyltransferase (GNAT) family	Thialysine N-epsilon-acetyltransferase OS=Homo sapiens OX=9606 GN=SAT2 PE=1 SV=1	S	Function unknown	diamine acetyltransferase 2 isoform 3 [Homo sapiens]
ENSG00000058668	ATP2B4	3236	6120	5253	2799	1845	3096	9.63619	16.3728	14.1153	7.84188	5.18725	8.03394	5.41e-05	-0.786598	down	[P]	Inorganic ion transport and metabolism	Biological Process: neural retina development (GO:0003407);; Molecular Function: calcium-transporting ATPase activity (GO:0005388);; Molecular Function: ATP binding (GO:0005524);; Cellular Component: plasma membrane (GO:0005886);; Biological Process: cellular calcium ion homeostasis (GO:0006874);; Biological Process: spermatogenesis (GO:0007283);; Biological Process: negative regulation of gene e…	K05850|0.0e+00|hsa:493|K05850 P-type Ca2+ transporter type 2B [EC:7.2.2.10] | (RefSeq) ATP2B4, ATP2B2, MXRA1, PMCA4, PMCA4b, PMCA4x; ATPase plasma membrane Ca2+ transporting 4	Calcium signaling pathway (ko04020);; cGMP-PKG signaling pathway (ko04022);; cAMP signaling pathway (ko04024);; Adrenergic signaling in cardiomyocytes (ko04261);; Aldosterone synthesis and secretion (ko04925);; Endocrine and other factor-regulated calcium reabsorption (ko04961);; Salivary secretion (ko04970);; Pancreatic secretion (ko04972);; Mineral absorption (ko04978)	[P]	Inorganic ion transport and metabolism	Cation transporting ATPase, C-terminus	Plasma membrane calcium-transporting ATPase 4 OS=Homo sapiens OX=9606 GN=ATP2B4 PE=1 SV=2	P	Inorganic ion transport and metabolism	plasma membrane calcium-transporting ATPase 4 isoform 4b [Homo sapiens]
ENSG00000137133	HINT2	409	277	289	471	537	450	16.9969	10.4987	10.6061	18.7858	21.5604	16.4536	0.0108232	0.720918	up	[FGR]	Nucleotide transport and metabolism;; Carbohydrate transport and metabolism;; General function prediction only	Molecular Function: catalytic activity (GO:0003824);;	K15214|2.8e-46|tgu:100220398|K15214 TATA box-binding protein-associated factor RNA polymerase I subunit C | (RefSeq) TAF1C; TATA box-binding protein-associated factor RNA polymerase I subunit C isoform X1	--	[T]	Signal transduction mechanisms	HIT domain	Histidine triad nucleotide-binding protein 2, mitochondrial OS=Homo sapiens OX=9606 GN=HINT2 PE=1 SV=1	FG	Nucleotide transport and metabolism;; Carbohydrate transport and metabolism	histidine triad nucleotide-binding protein 2, mitochondrial precursor [Homo sapiens]
ENSG00000144724	PTPRG	1171	2228	2092	1151	695	1332	4.21187	6.23371	5.5147	3.19576	1.94164	3.44251	0.00227759	-0.664935	down	[T]	Signal transduction mechanisms	Molecular Function: protein tyrosine phosphatase activity (GO:0004725);; Cellular Component: integral component of membrane (GO:0016021);;	K16667|0.0e+00|hsa:5793|K16667 receptor-type tyrosine-protein phosphatase gamma [EC:3.1.3.48] | (RefSeq) PTPRG, HPTPG, PTPG, R-PTP-GAMMA, RPTPG; protein tyrosine phosphatase receptor type G	--	[T]	Signal transduction mechanisms	Protein-tyrosine phosphatase	Receptor-type tyrosine-protein phosphatase gamma OS=Homo sapiens OX=9606 GN=PTPRG PE=1 SV=4	T	Signal transduction mechanisms	protein tyrosine phosphatase, receptor type, G precursor variant, partial [Homo sapiens]
ENSG00000075826	SEC31B	203	300	292	125	90	181	1.23447	1.66251	1.43578	0.697218	0.441405	0.948003	0.00217568	-0.889082	down	--	--	Cellular Component: cytoplasm (GO:0005737);; Biological Process: ER to Golgi vesicle-mediated transport (GO:0006888);;	K14005|6.5e-31|hsa:25956|K14005 protein transport protein SEC31 | (RefSeq) SEC31B, SEC31B-1, SEC31L2; SEC31 homolog B, COPII coat complex component	Protein processing in endoplasmic reticulum (ko04141)	[U]	Intracellular trafficking, secretion, and vesicular transport	--	Protein transport protein Sec31B OS=Homo sapiens OX=9606 GN=SEC31B PE=1 SV=1	U	Intracellular trafficking, secretion, and vesicular transport	hypothetical protein [Homo sapiens]
ENSG00000188636	RTL6	1550	2046	2248	1380	805	1323	7.37071	8.86393	9.44181	6.28878	3.69281	5.53024	0.000719738	-0.613762	down	--	--	--	--	--	--	--	Domain of unknown function (DUF4939)	Retrotransposon Gag-like protein 6 OS=Homo sapiens OX=9606 GN=RTL6 PE=2 SV=1	S	Function unknown	retrotransposon Gag-like protein 6 [Homo sapiens]
Homo_sapiens_newGene_4405	Homo_sapiens_newGene_4405	180	137	159	226	226	274	1.37536	0.950386	1.06906	1.6581	1.66756	1.84048	0.00963139	0.733634	up	--	--	Cellular Component: integral component of membrane (GO:0016021);;	K15696|1.1e-16|nle:100581015|K15696 RING finger protein 113B | (RefSeq) RNF113B; RING finger protein 113B	--	--	--	--	Putative uncharacterized protein FLJ38264 OS=Homo sapiens OX=9606 PE=5 SV=1	--	--	hypothetical protein EGM_12020, partial [Macaca fascicularis]
ENSG00000197928	ZNF677	83	213	188	94	70	96	1.90154	5.53539	4.15236	2.05632	1.05739	1.53633	0.0376952	-0.7434	down	--	--	Molecular Function: nucleic acid binding (GO:0003676);; Biological Process: regulation of transcription, DNA-templated (GO:0006355);;	K09228|8.1e-165|hsa:342926|K09228 KRAB domain-containing zinc finger protein | (RefSeq) ZNF677; zinc finger protein 677	Herpes simplex virus 1 infection (ko05168)	[R]	General function prediction only	Zinc-finger double domain	Zinc finger protein 677 OS=Homo sapiens OX=9606 GN=ZNF677 PE=2 SV=1	S	Function unknown	zinc finger protein 677 isoform a [Homo sapiens]
ENSG00000205155	PSENEN	1157	776	1002	1168	1699	1373	20.6014	12.8282	15.732	20.2047	33.8893	25.168	0.00589429	0.685402	up	--	--	Biological Process: Notch receptor processing (GO:0007220);; Cellular Component: integral component of membrane (GO:0016021);; Cellular Component: gamma-secretase complex (GO:0070765);;	K06170|2.0e-55|cjc:100391204|K06170 presenilin enhancer 2 | (RefSeq) PSENEN; presenilin enhancer gamma-secretase subunit	Notch signaling pathway (ko04330);; Alzheimer disease (ko05010)	[S]	Function unknown	Presenilin enhancer-2 subunit of gamma secretase	Gamma-secretase subunit PEN-2 OS=Homo sapiens OX=9606 GN=PSENEN PE=1 SV=1	S	Function unknown	gamma-secretase subunit PEN-2 [Macaca mulatta]
ENSG00000198258	UBL5	1731	1382	1350	1957	3012	2091	101.949	73.5783	69.8879	110.556	169.941	107.965	0.00102662	0.827303	up	--	--	Biological Process: cellular protein modification process (GO:0006464);;	K13113|6.8e-37|aju:106989319|K13113 ubiquitin-like protein 5 | (RefSeq) UBL5; ubiquitin-like protein 5	--	[O]	Posttranslational modification, protein turnover, chaperones	Ubiquitin family	Ubiquitin-like protein 5 OS=Homo sapiens OX=9606 GN=UBL5 PE=1 SV=1	O	Posttranslational modification, protein turnover, chaperones	unnamed protein product [Homo sapiens]
ENSG00000125352	RNF113A	395	318	385	501	567	569	7.62684	5.59336	6.5591	9.26222	10.5552	9.65338	0.00299483	0.718197	up	--	--	Biological Process: RNA splicing, via transesterification reactions (GO:0000375);; Biological Process: RNA splicing, via transesterification reactions with bulged adenosine as nucleophile (GO:0000377);; Biological Process: mRNA splicing, via spliceosome (GO:0000398);; Cellular Component: cellular_component (GO:0005575);; Cellular Component: intracellular (GO:0005622);; Cellular Component: cell (G…	K13127|8.3e-202|ggo:101144250|K13127 RING finger protein 113A | (RefSeq) RNF113A; E3 ubiquitin-protein ligase RNF113A	--	[O]	Posttranslational modification, protein turnover, chaperones	Zinc finger C-x8-C-x5-C-x3-H type (and similar)	E3 ubiquitin-protein ligase RNF113A OS=Homo sapiens OX=9606 GN=RNF113A PE=1 SV=1	S	Function unknown	E3 ubiquitin-protein ligase RNF113A [Homo sapiens]
ENSG00000172428	COPS9	718	526	511	860	1406	960	44.5246	29.7238	27.882	51.2516	84.706	52.5063	0.000230422	1.04197	up	--	--	Cellular Component: nuclear chromosome (GO:0000228);; Cellular Component: chromatin (GO:0000785);; Cellular Component: nuclear chromatin (GO:0000790);; Cellular Component: cellular_component (GO:0005575);; Cellular Component: intracellular (GO:0005622);; Cellular Component: cell (GO:0005623);; Cellular Component: nucleus (GO:0005634);; Cellular Component: nucleoplasm (GO:0005654);; Cellular Compo…	--	--	--	--	Myeloma-overexpressed-like	COP9 signalosome complex subunit 9 OS=Homo sapiens OX=9606 GN=COPS9 PE=1 SV=3	S	Function unknown	COP9 signalosome complex subunit 9 isoform 1 [Homo sapiens]
ENSG00000213741	RPS29	1608	1443	1698	1982	3932	1756	108.196	78.8304	95.0211	134.666	287.599	99.7487	0.0039642	0.901613	up	[J]	Translation, ribosomal structure and biogenesis	Molecular Function: RNA binding (GO:0003723);; Molecular Function: structural constituent of ribosome (GO:0003735);; Biological Process: translation (GO:0006412);; Molecular Function: zinc ion binding (GO:0008270);; Cellular Component: small ribosomal subunit (GO:0015935);;	K02912|2.8e-37|nle:100594475|K02912 large subunit ribosomal protein L32e | (RefSeq) LOW QUALITY PROTEIN: 60S ribosomal protein L32	Ribosome (ko03010)	[J]	Translation, ribosomal structure and biogenesis	Ribosomal protein S14p/S29e	40S ribosomal protein S29 OS=Homo sapiens OX=9606 GN=RPS29 PE=1 SV=2	J	Translation, ribosomal structure and biogenesis	40S ribosomal protein S29 isoform 2 [Homo sapiens]
ENSG00000152082	MZT2B	2196	1964	2010	3265	3901	2877	62.0879	50.8263	51.2838	89.2522	109.603	72.8814	3.69e-05	0.864969	up	--	--	Cellular Component: gamma-tubulin complex (GO:0000930);; Cellular Component: gamma-tubulin large complex (GO:0000931);; Cellular Component: cellular_component (GO:0005575);; Cellular Component: intracellular (GO:0005622);; Cellular Component: cell (GO:0005623);; Cellular Component: nucleus (GO:0005634);; Cellular Component: nucleoplasm (GO:0005654);; Cellular Component: cytoplasm (GO:0005737);; C…	K16574|4.3e-76|hsa:80097|K16574 mitotic-spindle organizing protein 2A/2B | (RefSeq) MZT2B, FAM128B, MOZART2B; mitotic spindle organizing protein 2B	--	--	--	Mitotic-spindle organizing gamma-tubulin ring associated	Mitotic-spindle organizing protein 2B OS=Homo sapiens OX=9606 GN=MZT2B PE=1 SV=1	S	Function unknown	mitotic-spindle organizing protein 2B isoform 2 [Homo sapiens]
ENSG00000173821	RNF213	3077	6254	6089	2724	1951	3019	4.06729	7.62538	6.95124	3.96595	2.33663	3.54439	2.83e-05	-0.862021	down	--	--	Biological Process: angiogenesis (GO:0001525);; Molecular Function: ubiquitin-protein transferase activity (GO:0004842);; Cellular Component: nucleolus (GO:0005730);; Cellular Component: cytosol (GO:0005829);; Molecular Function: ATPase activity (GO:0016887);; Molecular Function: metal ion binding (GO:0046872);;	K22754|0.0e+00|hsa:57674|K22754 E3 ubiquitin-protein ligase RNF213 [EC:2.3.2.27] | (RefSeq) RNF213, ALO17, C17orf27, KIAA1618, MYMY2, MYSTR, NET57; ring finger protein 213	--	--	--	ATPase family associated with various cellular activities (AAA)	E3 ubiquitin-protein ligase RNF213 OS=Homo sapiens OX=9606 GN=RNF213 PE=1 SV=3	S	Function unknown	E3 ubiquitin-protein ligase RNF213 isoform 3 [Homo sapiens]
ENSG00000052795	FNIP2	503	933	761	457	278	449	1.9676	3.28744	2.55355	1.6513	1.01147	1.48693	0.00135361	-0.762003	down	--	--	Biological Process: negative regulation of transcription from RNA polymerase II promoter (GO:0000122);; Biological Process: regulation of protein phosphorylation (GO:0001932);; Biological Process: positive regulation of protein phosphorylation (GO:0001934);; Molecular Function: molecular_function (GO:0003674);; Molecular Function: enzyme inhibitor activity (GO:0004857);; Molecular Function: bindi…	K20401|0.0e+00|hsa:57600|K20401 folliculin-interacting protein 2 | (RefSeq) FNIP2, FNIPL, MAPO1; folliculin interacting protein 2	mTOR signaling pathway (ko04150)	[S]	Function unknown	Folliculin-interacting protein middle domain	Folliculin-interacting protein 2 OS=Homo sapiens OX=9606 GN=FNIP2 PE=1 SV=2	S	Function unknown	folliculin-interacting protein 2 isoform 1 [Homo sapiens]
ENSG00000138688	KIAA1109	895	2498	2069	887	575	1110	1.96078	4.1265	3.64829	1.50814	0.994599	2.12015	0.000465409	-0.953	down	--	--	Biological Process: reproduction (GO:0000003);; Biological Process: regulation of cell growth (GO:0001558);; Cellular Component: cellular_component (GO:0005575);; Cellular Component: intracellular (GO:0005622);; Cellular Component: cell (GO:0005623);; Cellular Component: nucleus (GO:0005634);; Biological Process: lipid metabolic process (GO:0006629);; Biological Process: multicellular organism de…	K05741|5.7e-182|isc:IscW_ISCW017338|K05741 diaphanous 2 | (RefSeq) diaphanous, putative	--	[S]	Function unknown	Fragile site-associated protein C-terminus	Transmembrane protein KIAA1109 OS=Homo sapiens OX=9606 GN=KIAA1109 PE=1 SV=2	S	Function unknown	transmembrane protein KIAA1109 isoform 2 [Homo sapiens]
ENSG00000131188	PRR7	72	153	181	153	173	264	1.27154	2.44698	2.97686	2.57393	2.9331	4.11882	0.0497468	0.689408	up	--	--	Cellular Component: nucleus (GO:0005634);; Cellular Component: integral component of membrane (GO:0016021);; Biological Process: negative regulation of protein ubiquitination (GO:0031397);; Biological Process: T cell differentiation in thymus (GO:0033077);; Cellular Component: neuron projection (GO:0043005);; Molecular Function: macromolecular complex binding (GO:0044877);; Biological Process: al…	--	--	--	--	WW domain-binding protein 1	Proline-rich protein 7 OS=Homo sapiens OX=9606 GN=PRR7 PE=1 SV=1	U	Intracellular trafficking, secretion, and vesicular transport	proline-rich protein 7 [Homo sapiens]
ENSG00000164684	ZNF704	294	663	567	280	172	332	0.533044	1.35082	1.13653	0.772009	0.300781	0.52892	0.00406643	-0.830822	down	--	--	Molecular Function: transcription regulatory region sequence-specific DNA binding (GO:0000976);; Molecular Function: regulatory region nucleic acid binding (GO:0001067);; Molecular Function: enhancer sequence-specific DNA binding (GO:0001158);; Molecular Function: molecular_function (GO:0003674);; Molecular Function: nucleic acid binding (GO:0003676);; Molecular Function: DNA binding (GO:0003677)…	--	--	--	--	--	Zinc finger protein 704 OS=Homo sapiens OX=9606 GN=ZNF704 PE=1 SV=1	S	Function unknown	zinc finger protein 704 isoform 2 [Homo sapiens]
ENSG00000165288	BRWD3	307	567	601	188	140	253	0.70498	1.18511	1.21799	0.413698	0.309078	0.510739	1.37e-05	-1.21196	down	--	--	Molecular Function: protein binding (GO:0005515);; Cellular Component: cellular_component (GO:0005575);; Cellular Component: intracellular (GO:0005622);; Cellular Component: cell (GO:0005623);; Cellular Component: nucleus (GO:0005634);; Biological Process: regulation of transcription, DNA-templated (GO:0006355);; Biological Process: regulation of transcription from RNA polymerase II promoter (GO:…	K11798|0.0e+00|hsa:254065|K11798 bromodomain and WD repeat domain containing protein 1/3 | (RefSeq) BRWD3, BRODL, MRX93; bromodomain and WD repeat domain containing 3	--	[R]	General function prediction only	WD domain, G-beta repeat	Bromodomain and WD repeat-containing protein 3 OS=Homo sapiens OX=9606 GN=BRWD3 PE=1 SV=2	S	Function unknown	bromodomain and WD repeat-containing protein 3 [Homo sapiens]
ENSG00000164151	ICE1	1805	2968	2743	1389	1019	1804	5.94909	8.91553	7.9845	4.38714	3.24257	5.2288	0.000148391	-0.711086	down	--	--	Cellular Component: chromatin (GO:0000785);; Molecular Function: molecular_function (GO:0003674);; Molecular Function: binding (GO:0005488);; Molecular Function: protein binding (GO:0005515);; Cellular Component: cellular_component (GO:0005575);; Cellular Component: intracellular (GO:0005622);; Cellular Component: cell (GO:0005623);; Cellular Component: nucleus (GO:0005634);; Cellular Component: …	K03514|4.2e-07|tng:GSTEN00005837G001|K03514 non-canonical poly(A) RNA polymerase PAPD5/7 [EC:2.7.7.19] | (RefSeq) unnamed protein product	RNA degradation (ko03018)	--	--	--	Little elongation complex subunit 1 OS=Homo sapiens OX=9606 GN=ICE1 PE=1 SV=5	S	Function unknown	little elongation complex subunit 1 [Homo sapiens]
ENSG00000101132	PFDN4	1155	993	864	1097	1840	1611	20.6493	16.1625	13.6388	18.7919	31.7455	25.3156	0.00300838	0.747103	up	--	--	Biological Process: protein folding (GO:0006457);; Cellular Component: prefoldin complex (GO:0016272);; Molecular Function: unfolded protein binding (GO:0051082);;	K09550|6.4e-65|cjc:100395315|K09550 prefoldin subunit 4 | (RefSeq) PFDN4; prefoldin subunit 4	--	[O]	Posttranslational modification, protein turnover, chaperones	Prefoldin subunit	Prefoldin subunit 4 OS=Homo sapiens OX=9606 GN=PFDN4 PE=1 SV=1	O	Posttranslational modification, protein turnover, chaperones	prefoldin subunit 4 [Macaca mulatta]
ENSG00000132466	ANKRD17	2234	4854	4617	1966	1289	2119	5.46051	10.8425	10.0103	4.57816	3.01709	4.5192	6.82e-06	-0.98485	down	--	--	Molecular Function: RNA binding (GO:0003723);; Cellular Component: nucleoplasm (GO:0005654);; Cellular Component: nuclear membrane (GO:0031965);;	K16726|0.0e+00|hsa:26057|K16726 ankyrin repeat domain-containing protein 17 | (RefSeq) ANKRD17, GTAR, MASK2, NY-BR-16; ankyrin repeat domain 17	--	[T]	Signal transduction mechanisms	Ankyrin repeats (3 copies)	Ankyrin repeat domain-containing protein 17 OS=Homo sapiens OX=9606 GN=ANKRD17 PE=1 SV=3	S	Function unknown	ankyrin repeat domain-containing protein 17 isoform a [Homo sapiens]
ENSG00000162601	MYSM1	730	1707	1359	684	410	817	2.44919	5.22017	4.11105	2.20081	1.55917	2.41077	0.000672406	-0.864956	down	[O]	Posttranslational modification, protein turnover, chaperones	Molecular Function: DNA binding (GO:0003677);; Molecular Function: thiol-dependent ubiquitin-specific protease activity (GO:0004843);; Cellular Component: nucleus (GO:0005634);; Biological Process: monoubiquitinated histone H2A deubiquitination (GO:0035522);;	K11865|0.0e+00|hsa:114803|K11865 histone H2A deubiquitinase [EC:3.4.19.-] | (RefSeq) MYSM1, 2A-DUB, 2ADUB, BMFS4; Myb like, SWIRM and MPN domains 1	--	[B]	Chromatin structure and dynamics	SWIRM domain	Histone H2A deubiquitinase MYSM1 OS=Homo sapiens OX=9606 GN=MYSM1 PE=1 SV=1	S	Function unknown	histone H2A deubiquitinase MYSM1 [Homo sapiens]
Homo_sapiens_newGene_2938	Homo_sapiens_newGene_2938	49	53	57	100	87	85	0.893449	0.876021	0.906662	1.74489	1.52864	1.34907	0.00594039	0.918913	up	--	--	--	K12581|2.7e-22|nle:100584332|K12581 CCR4-NOT transcription complex subunit 7/8 | (RefSeq) CNOT8; CCR4-NOT transcription complex subunit 8 isoform X1	RNA degradation (ko03018)	--	--	--	UPF0764 protein C16orf89 OS=Homo sapiens OX=9606 GN=C16orf89 PE=1 SV=2	--	--	hCG2019873 [Homo sapiens]
Homo_sapiens_newGene_4833	Homo_sapiens_newGene_4833	1229	962	1027	1315	2309	1297	62.8299	44.8136	46.3605	64.4579	113.99	58.284	0.00565475	0.796365	up	--	--	Cellular Component: endoplasmic reticulum (GO:0005783);; Cellular Component: cytosol (GO:0005829);;	K02896|4.4e-59|aju:106972255|K02896 large subunit ribosomal protein L24e | (RefSeq) RPL24; 60S ribosomal protein L24	Ribosome (ko03010)	[J]	Translation, ribosomal structure and biogenesis	Ribosomal protein L24e	60S ribosomal protein L24 OS=Homo sapiens OX=9606 GN=RPL24 PE=1 SV=1	J	Translation, ribosomal structure and biogenesis	60S ribosomal protein L24-like [Pan paniscus]
ENSG00000139428	MMAB	877	784	739	1013	1273	1105	13.5527	7.09662	7.45002	13.2742	16.5881	12.1936	0.00307611	0.64961	up	[H]	Coenzyme transport and metabolism	Molecular Function: ATP binding (GO:0005524);; Molecular Function: cob(I)yrinic acid a,c-diamide adenosyltransferase activity (GO:0008817);;	K00798|4.9e-135|hsa:326625|K00798 cob(I)alamin adenosyltransferase [EC:2.5.1.17] | (RefSeq) MMAB, ATR, CFAP23, cblB, cob; metabolism of cobalamin associated B	Porphyrin and chlorophyll metabolism (ko00860)	--	--	Cobalamin adenosyltransferase	Corrinoid adenosyltransferase OS=Homo sapiens OX=9606 GN=MMAB PE=1 SV=1	S	Function unknown	corrinoid adenosyltransferase precursor [Homo sapiens]
Homo_sapiens_newGene_1027	Homo_sapiens_newGene_1027	680	1017	1004	430	282	576	4.77133	6.45449	6.13612	3.04479	2.33936	3.68598	1.49e-05	-0.954143	down	--	--	--	K10798|1.3e-23|npr:108785582|K10798 poly [ADP-ribose] polymerase 2/3/4 [EC:2.4.2.30] | (RefSeq) poly [ADP-ribose] polymerase 4-like	Base excision repair (ko03410);; Apoptosis (ko04210)	--	--	--	LINE-1 retrotransposable element ORF2 protein OS=Homo sapiens OX=9606 PE=1 SV=1	S	Function unknown	unknown protein, partial [Homo sapiens]
ENSG00000104133	SPG11	981	1672	1380	885	611	930	3.99083	5.64924	4.46723	2.97556	2.12125	2.83727	0.00213139	-0.601918	down	--	--	Cellular Component: lysosomal membrane (GO:0005765);;	K19026|0.0e+00|hsa:80208|K19026 spatacsin | (RefSeq) SPG11, ALS5, CMT2X, KIAA1840; SPG11 vesicle trafficking associated, spatacsin	Amyotrophic lateral sclerosis (ko05014)	[S]	Function unknown	Spatacsin C-terminus	Spatacsin OS=Homo sapiens OX=9606 GN=SPG11 PE=1 SV=3	S	Function unknown	spatacsin isoform 1 [Homo sapiens]
ENSG00000125971	DYNLRB1	3385	2816	3237	4162	4954	3968	130.629	98.5915	110.062	153.104	184.219	133.619	0.00195856	0.628605	up	--	--	--	K10419|4.0e-06|aml:100481075|K10419 dynein light chain roadblock-type | (RefSeq) DYNLRB1; dynein light chain roadblock-type 1	Salmonella infection (ko05132)	[DN]	Cell cycle control, cell division, chromosome partitioning;; Cell motility	--	Dynein light chain roadblock-type 1 OS=Homo sapiens OX=9606 GN=DYNLRB1 PE=1 SV=3	S	Function unknown	DYNLRB1 isoform 3 [Pongo abelii]
ENSG00000198918	RPL39	6094	4911	5370	7494	13736	7140	397.263	291.626	309.083	468.134	864.13	409.141	0.000781827	0.984843	up	--	--	Molecular Function: structural constituent of ribosome (GO:0003735);; Cellular Component: ribosome (GO:0005840);; Biological Process: translation (GO:0006412);;	K02924|1.6e-21|aju:113597622|K02924 large subunit ribosomal protein L39e | (RefSeq) RPL39; 60S ribosomal protein L39	Ribosome (ko03010)	[J]	Translation, ribosomal structure and biogenesis	Ribosomal L39 protein	60S ribosomal protein L39 OS=Homo sapiens OX=9606 GN=RPL39 PE=1 SV=2	J	Translation, ribosomal structure and biogenesis	PREDICTED: 60S ribosomal protein L39 [Cercocebus atys]
ENSG00000007520	TSR3	2007	1391	1573	2199	2800	2648	43.2978	27.5158	29.9743	46.042	57.8381	50.0342	0.000571369	0.760575	up	[J]	Translation, ribosomal structure and biogenesis	Biological Process: rRNA modification (GO:0000154);; Molecular Function: molecular_function (GO:0003674);; Molecular Function: catalytic activity (GO:0003824);; Cellular Component: cellular_component (GO:0005575);; Cellular Component: intracellular (GO:0005622);; Cellular Component: cell (GO:0005623);; Cellular Component: cytoplasm (GO:0005737);; Cellular Component: cytosol (GO:0005829);; Biologi…	K09140|3.2e-176|hsa:115939|K09140 pre-rRNA-processing protein TSR3 | (RefSeq) TSR3, C16orf42, HsTsr3; TSR3 ribosome maturation factor	--	[S]	Function unknown	Ribosome biogenesis protein, C-terminal	18S rRNA aminocarboxypropyltransferase OS=Homo sapiens OX=9606 GN=TSR3 PE=1 SV=1	S	Function unknown	18S rRNA aminocarboxypropyltransferase [Homo sapiens]
ENSG00000131116	ZNF428	1485	1258	1386	2008	2044	1892	32.7143	21.3771	24.4899	35.6815	40.8962	35.4691	0.000421066	0.670138	up	--	--	--	--	--	--	--	--	Zinc finger protein 428 OS=Homo sapiens OX=9606 GN=ZNF428 PE=1 SV=2	S	Function unknown	zinc finger protein 428 [Homo sapiens]
Homo_sapiens_newGene_512	Homo_sapiens_newGene_512	143	181	134	84	23	119	1.98927	1.77041	1.36113	0.796991	0.166214	1.07005	0.0229287	-0.958611	down	--	--	--	--	--	--	--	Domain of unknown function (DUF4705)	--	S	Function unknown	unnamed protein product [Homo sapiens]
ENSG00000196503	ARL9	34	34	34	63	61	49	0.349118	0.43208	0.304461	0.969375	0.639504	0.487936	0.0148051	0.91172	up	[R]	General function prediction only	Molecular Function: GTP binding (GO:0005525);;	K07957|1.2e-104|ggo:101133853|K07957 ADP-ribosylation factor-like protein 9 | (RefSeq) ARL9; ADP-ribosylation factor-like protein 9 isoform X1	--	[U]	Intracellular trafficking, secretion, and vesicular transport	ADP-ribosylation factor family	ADP-ribosylation factor-like protein 9 OS=Homo sapiens OX=9606 GN=ARL9 PE=2 SV=1	S	Function unknown	ADP-ribosylation factor-like protein 9 isoform 1 [Homo sapiens]
ENSG00000063177	RPL18	26578	20662	22013	32285	41336	34696	783.095	511.249	544.779	929.421	1224.74	863.063	0.000264208	0.796138	up	--	--	Molecular Function: structural constituent of ribosome (GO:0003735);; Cellular Component: nucleolus (GO:0005730);; Cellular Component: endoplasmic reticulum (GO:0005783);; Cellular Component: cytosol (GO:0005829);; Cellular Component: ribosome (GO:0005840);; Biological Process: translation (GO:0006412);;	K02883|1.5e-66|csab:103245600|K02883 large subunit ribosomal protein L18e | (RefSeq) 60S ribosomal protein L18	Ribosome (ko03010)	[J]	Translation, ribosomal structure and biogenesis	Ribosomal protein 60S L18 and 50S L18e	60S ribosomal protein L18 OS=Homo sapiens OX=9606 GN=RPL18 PE=1 SV=2	J	Translation, ribosomal structure and biogenesis	RPL18 isoform 5, partial [Pan troglodytes]
ENSG00000134909	ARHGAP32	189	318	295	133	92	171	0.486837	0.852877	0.678526	0.328296	0.228689	0.396935	0.00225968	-0.894084	down	--	--	Biological Process: signal transduction (GO:0007165);; Molecular Function: phosphatidylinositol phosphate binding (GO:1901981);;	K20647|0.0e+00|hsa:9743|K20647 Rho GTPase-activating protein 32 | (RefSeq) ARHGAP32, GC-GAP, GRIT, PX-RICS, RICS, p200RhoGAP, p250GAP; Rho GTPase activating protein 32	--	[T]	Signal transduction mechanisms	RhoGAP domain	Rho GTPase-activating protein 32 OS=Homo sapiens OX=9606 GN=ARHGAP32 PE=1 SV=1	S	Function unknown	rho GTPase-activating protein 32 isoform 1 [Homo sapiens]
Homo_sapiens_newGene_2862	Homo_sapiens_newGene_2862	82	93	74	49	6	47	1.72914	1.8633	1.34209	1.00511	0.115007	0.854551	0.0122402	-1.22717	down	[G]	Carbohydrate transport and metabolism	--	K01195|2.9e-26|cjc:100388630|K01195 beta-glucuronidase [EC:3.2.1.31] | (RefSeq) GUSB; glucuronidase beta	Pentose and glucuronate interconversions (ko00040);; Glycosaminoglycan degradation (ko00531);; Porphyrin and chlorophyll metabolism (ko00860);; Drug metabolism - other enzymes (ko00983);; Lysosome (ko04142)	[G]	Carbohydrate transport and metabolism	--	Putative inactive beta-glucuronidase protein GUSBP11 OS=Homo sapiens OX=9606 GN=GUSBP11 PE=5 SV=2	G	Carbohydrate transport and metabolism	hCG39998 [Homo sapiens]
ENSG00000148834	GSTO1	5943	5023	5299	6583	9799	8328	162.919	125.323	128.282	186.598	262.082	200.454	0.000596457	0.760476	up	[O]	Posttranslational modification, protein turnover, chaperones	Molecular Function: glutathione transferase activity (GO:0004364);; Cellular Component: nucleoplasm (GO:0005654);; Cellular Component: cytosol (GO:0005829);;	K00799|3.7e-123|hsa:9446|K00799 glutathione S-transferase [EC:2.5.1.18] | (RefSeq) GSTO1, GSTO_1-1, GSTTLp28, HEL-S-21, P28, SPG-R; glutathione S-transferase omega 1	Glutathione metabolism (ko00480);; Metabolism of xenobiotics by cytochrome P450 (ko00980);; Drug metabolism - cytochrome P450 (ko00982);; Drug metabolism - other enzymes (ko00983);; Platinum drug resistance (ko01524);; Pathways in cancer (ko05200);; Chemical carcinogenesis (ko05204);; Hepatocellular carcinoma (ko05225);; Fluid shear stress and atherosclerosis (ko05418)	[O]	Posttranslational modification, protein turnover, chaperones	Glutathione S-transferase, N-terminal domain	Glutathione S-transferase omega-1 OS=Homo sapiens OX=9606 GN=GSTO1 PE=1 SV=2	O	Posttranslational modification, protein turnover, chaperones	glutathione S-transferase omega-1 isoform 3 [Homo sapiens]
ENSG00000112699	GMDS	682	597	678	945	983	891	10.1741	8.11341	8.91575	13.504	14.1351	11.6755	0.000916081	0.674864	up	[M]	Cell wall/membrane/envelope biogenesis	Molecular Function: GDP-mannose 4,6-dehydratase activity (GO:0008446);; Biological Process: GDP-mannose metabolic process (GO:0019673);;	K01711|4.0e-218|hsa:2762|K01711 GDPmannose 4,6-dehydratase [EC:4.2.1.47] | (RefSeq) GMDS, GMD, SDR3E1; GDP-mannose 4,6-dehydratase	Fructose and mannose metabolism (ko00051);; Amino sugar and nucleotide sugar metabolism (ko00520)	[G]	Carbohydrate transport and metabolism	GDP-mannose 4,6 dehydratase	GDP-mannose 4,6 dehydratase OS=Homo sapiens OX=9606 GN=GMDS PE=1 SV=1	M	Cell wall/membrane/envelope biogenesis	GDP-mannose 4,6 dehydratase isoform 1 [Homo sapiens]
ENSG00000159167	STC1	360	685	428	372	186	313	2.42288	4.19967	2.54271	2.39594	1.20631	1.85105	0.0256613	-0.636976	down	--	--	Molecular Function: hormone activity (GO:0005179);; Cellular Component: extracellular region (GO:0005576);;	--	--	--	--	Stanniocalcin family	Stanniocalcin-1 OS=Homo sapiens OX=9606 GN=STC1 PE=1 SV=1	O	Posttranslational modification, protein turnover, chaperones	stanniocalcin-1 precursor [Homo sapiens]
ENSG00000176731	C8orf59	840	768	738	827	1583	1029	33.3389	27.9691	25.5167	29.9775	59.1675	35.7399	0.00905657	0.73277	up	--	--	Biological Process: ribosome biogenesis (GO:0042254);;	--	--	--	--	Domain of unknown function (DUF4665)	Ribosomal biogenesis factor OS=Homo sapiens OX=9606 GN=RBIS PE=1 SV=4	S	Function unknown	ribosomal biogenesis factor isoform 1 [Homo sapiens]
ENSG00000124562	SNRPC	3851	3604	4069	4947	6254	5305	119.541	101.067	111.297	146.673	185.167	143.501	0.000565381	0.678727	up	--	--	Cellular Component: commitment complex (GO:0000243);; Biological Process: spliceosomal snRNP assembly (GO:0000387);; Biological Process: mRNA 5'-splice site recognition (GO:0000395);; Molecular Function: mRNA binding (GO:0003729);; Cellular Component: nucleoplasm (GO:0005654);; Cellular Component: U1 snRNP (GO:0005685);; Molecular Function: zinc ion binding (GO:0008270);; Molecular Function: U1 s…	K11095|2.6e-45|csab:103221629|K11095 U1 small nuclear ribonucleoprotein C | (RefSeq) SNRPC; small nuclear ribonucleoprotein polypeptide C	Spliceosome (ko03040)	[A]	RNA processing and modification	U1 zinc finger	U1 small nuclear ribonucleoprotein C OS=Homo sapiens OX=9606 GN=SNRPC PE=1 SV=1	A	RNA processing and modification	small nuclear ribonucleoprotein polypeptide C, isoform CRA_b [Homo sapiens]
ENSG00000174373	RALGAPA1	408	749	703	342	171	475	1.3272	2.1186	2.02101	1.07635	0.545461	1.37766	0.0055485	-0.81032	down	--	--	Molecular Function: GTPase activator activity (GO:0005096);; Cellular Component: nucleus (GO:0005634);; Cellular Component: cytoplasm (GO:0005737);; Biological Process: regulation of transcription, DNA-templated (GO:0006355);; Biological Process: regulation of small GTPase mediated signal transduction (GO:0051056);;	K07207|2.7e-23|lak:106155018|K07207 tuberous sclerosis 2 | (RefSeq) tuberin	Autophagy - animal (ko04140);; mTOR signaling pathway (ko04150)	[T]	Signal transduction mechanisms	Rap/ran-GAP	Ral GTPase-activating protein subunit alpha-1 OS=Homo sapiens OX=9606 GN=RALGAPA1 PE=1 SV=1	S	Function unknown	ral GTPase-activating protein subunit alpha-1 isoform 5 [Homo sapiens]
ENSG00000145075	CCDC39	52	84	126	54	14	60	0.30228	0.448108	0.650785	0.303037	0.079088	0.309413	0.0382765	-0.933191	down	--	--	Biological Process: cilium movement (GO:0003341);; Cellular Component: axoneme (GO:0005930);; Biological Process: inner dynein arm assembly (GO:0036159);;	--	--	--	--	--	Coiled-coil domain-containing protein 39 OS=Homo sapiens OX=9606 GN=CCDC39 PE=2 SV=3	S	Function unknown	hCG16256, isoform CRA_b [Homo sapiens]
ENSG00000087301	TXNDC16	235	368	364	174	131	256	1.34566	1.91982	1.84046	0.954768	0.721368	1.28706	0.016786	-0.665701	down	--	--	Cellular Component: integral component of membrane (GO:0016021);;	K18042|1.7e-240|mgp:100543409|K18042 serine/threonine/tyrosine-interacting protein | (RefSeq) TXNDC16; thioredoxin domain-containing protein 16 isoform X1	--	[O]	Posttranslational modification, protein turnover, chaperones	Thioredoxin-like domain	Thioredoxin domain-containing protein 16 OS=Homo sapiens OX=9606 GN=TXNDC16 PE=1 SV=4	O	Posttranslational modification, protein turnover, chaperones	thioredoxin domain-containing protein 16 isoform 1 precursor [Homo sapiens]
ENSG00000107290	SETX	1715	2986	2761	1564	895	1752	4.7641	6.92273	6.29584	4.1275	2.55595	4.45596	0.000563323	-0.706559	down	[L]	Replication, recombination and repair	Biological Process: MAPK cascade (GO:0000165);; Cellular Component: nuclear chromosome (GO:0000228);; Biological Process: spliceosomal complex assembly (GO:0000245);; Biological Process: response to reactive oxygen species (GO:0000302);; Biological Process: RNA splicing, via transesterification reactions (GO:0000375);; Biological Process: RNA splicing, via transesterification reactions with bulge…	K10706|0.0e+00|hsa:23064|K10706 senataxin [EC:3.6.4.-] | (RefSeq) SETX, ALS4, AOA2, SCAN2, SCAR1, Sen1, bA479K20.2; senataxin	Amyotrophic lateral sclerosis (ko05014)	[A]	RNA processing and modification	AAA domain	Probable helicase senataxin OS=Homo sapiens OX=9606 GN=SETX PE=1 SV=4	L	Replication, recombination and repair	probable helicase senataxin isoform 1 [Homo sapiens]
ENSG00000159377	PSMB4	9596	7661	8188	10981	13210	11727	260.219	189.248	196.043	285.359	345.691	279.524	0.00174578	0.644588	up	[O]	Posttranslational modification, protein turnover, chaperones	Molecular Function: lipopolysaccharide binding (GO:0001530);; Biological Process: negative regulation of inflammatory response to antigenic stimulus (GO:0002862);; Molecular Function: threonine-type endopeptidase activity (GO:0004298);; Cellular Component: nucleus (GO:0005634);; Cellular Component: cytoplasm (GO:0005737);; Cellular Component: proteasome core complex (GO:0005839);; Biological Proc…	K02736|2.8e-149|ggo:101128397|K02736 20S proteasome subunit beta 7 [EC:3.4.25.1] | (RefSeq) PSMB4; proteasome subunit beta type-4	Proteasome (ko03050);; Alzheimer disease (ko05010);; Parkinson disease (ko05012);; Amyotrophic lateral sclerosis (ko05014);; Huntington disease (ko05016);; Spinocerebellar ataxia (ko05017);; Prion disease (ko05020)	[O]	Posttranslational modification, protein turnover, chaperones	Proteasome subunit	Proteasome subunit beta type-4 OS=Homo sapiens OX=9606 GN=PSMB4 PE=1 SV=4	O	Posttranslational modification, protein turnover, chaperones	proteasome subunit beta type-4 [Homo sapiens]
ENSG00000109458	GAB1	210	374	355	181	139	192	0.711909	1.63556	1.13935	0.566343	0.436671	0.588111	0.00805882	-0.731932	down	--	--	Biological Process: cell morphogenesis (GO:0000902);; Biological Process: cell morphogenesis involved in differentiation (GO:0000904);; Biological Process: angiogenesis (GO:0001525);; Biological Process: blood vessel development (GO:0001568);; Biological Process: vasculature development (GO:0001944);; Molecular Function: molecular_function (GO:0003674);; Molecular Function: catalytic activity (GO…	K09593|0.0e+00|pon:100458884|K09593 GRB2-associated-binding protein 1 | (RefSeq) GAB1; GRB2-associated-binding protein 1 isoform X1	EGFR tyrosine kinase inhibitor resistance (ko01521);; ErbB signaling pathway (ko04012);; Ras signaling pathway (ko04014);; Phospholipase D signaling pathway (ko04072);; Neurotrophin signaling pathway (ko04722);; Bacterial invasion of epithelial cells (ko05100);; Proteoglycans in cancer (ko05205);; Renal cell carcinoma (ko05211);; Hepatocellular carcinoma (ko05225);; Gastric cancer (ko05226)	--	--	PH domain	GRB2-associated-binding protein 1 OS=Homo sapiens OX=9606 GN=GAB1 PE=1 SV=2	S	Function unknown	GRB2-associated-binding protein 1 isoform a [Homo sapiens]
ENSG00000149311	ATM	805	2084	1718	791	488	857	1.68176	4.2144	3.04586	1.56059	0.958873	1.61358	0.000193964	-0.972509	down	--	--	Biological Process: DNA damage checkpoint (GO:0000077);; Biological Process: telomere maintenance (GO:0000723);; Biological Process: double-strand break repair via homologous recombination (GO:0000724);; Biological Process: ovarian follicle development (GO:0001541);; Biological Process: response to hypoxia (GO:0001666);; Biological Process: somitogenesis (GO:0001756);; Biological Process: pre-B c…	K04728|0.0e+00|hsa:472|K04728 serine-protein kinase ATM [EC:2.7.11.1] | (RefSeq) ATM, AT1, ATA, ATC, ATD, ATDC, ATE, TEL1, TELO1; ATM serine/threonine kinase	Platinum drug resistance (ko01524);; Homologous recombination (ko03440);; NF-kappa B signaling pathway (ko04064);; FoxO signaling pathway (ko04068);; Cell cycle (ko04110);; p53 signaling pathway (ko04115);; Apoptosis (ko04210);; Cellular senescence (ko04218);; Shigellosis (ko05131);; Human papillomavirus infection (ko05165);; Human T-cell leukemia virus 1 infection (ko05166);; Human immunodeficie…	[TBLD]	Signal transduction mechanisms;; Chromatin structure and dynamics;; Replication, recombination and repair;; Cell cycle control, cell division, chromosome partitioning	Phosphatidylinositol 3- and 4-kinase	Serine-protein kinase ATM OS=Homo sapiens OX=9606 GN=ATM PE=1 SV=4	S	Function unknown	serine-protein kinase ATM isoform a [Homo sapiens]
ENSG00000171988	JMJD1C	1793	3830	3111	1719	1033	1985	5.93256	10.8973	8.50266	5.51203	3.0253	5.59966	0.00071562	-0.758323	down	--	--	Biological Process: reproduction (GO:0000003);; Cellular Component: chromatin (GO:0000785);; Biological Process: cell morphogenesis (GO:0000902);; Biological Process: cell morphogenesis involved in differentiation (GO:0000904);; Molecular Function: transcription regulatory region sequence-specific DNA binding (GO:0000976);; Molecular Function: regulatory region nucleic acid binding (GO:0001067);;…	K11449|0.0e+00|hsa:221037|K11449 jumonji domain-containing protein 1C [EC:1.14.11.-] | (RefSeq) JMJD1C, KDM3C, TRIP-8, TRIP8; jumonji domain containing 1C	Transcriptional misregulation in cancer (ko05202)	[K]	Transcription	JmjC domain, hydroxylase	Probable JmjC domain-containing histone demethylation protein 2C OS=Homo sapiens OX=9606 GN=JMJD1C PE=1 SV=2	S	Function unknown	probable JmjC domain-containing histone demethylation protein 2C isoform a [Homo sapiens]
ENSG00000160013	PTGIR	104	109	95	163	162	151	1.37867	1.35054	1.04012	1.92634	1.93918	1.74872	0.0127711	0.773035	up	--	--	Molecular Function: G-protein coupled receptor activity (GO:0004930);; Cellular Component: integral component of membrane (GO:0016021);;	K04263|2.7e-217|hsa:5739|K04263 prostacyclin receptor | (RefSeq) PTGIR, IP, PRIPR; prostaglandin I2 receptor	Neuroactive ligand-receptor interaction (ko04080);; Vascular smooth muscle contraction (ko04270);; Platelet activation (ko04611)	[R]	General function prediction only	7 transmembrane receptor (rhodopsin family)	Prostacyclin receptor OS=Homo sapiens OX=9606 GN=PTGIR PE=1 SV=1	U	Intracellular trafficking, secretion, and vesicular transport	prostacyclin receptor [Homo sapiens]
ENSG00000054267	ARID4B	992	1856	1589	830	565	1105	4.85194	8.19594	7.07888	3.8313	2.47528	4.48348	0.00109708	-0.706687	down	--	--	Molecular Function: DNA binding (GO:0003677);; Cellular Component: nucleus (GO:0005634);; Biological Process: regulation of transcription, DNA-templated (GO:0006355);;	K19195|0.0e+00|hsa:51742|K19195 AT-rich interactive domain-containing protein 4B | (RefSeq) ARID4B, BCAA, BRCAA1, RBBP1L1, RBP1L1, SAP180; AT-rich interaction domain 4B	--	[BK]	Chromatin structure and dynamics;; Transcription	RBB1NT (NUC162) domain	AT-rich interactive domain-containing protein 4B OS=Homo sapiens OX=9606 GN=ARID4B PE=1 SV=2	S	Function unknown	AT-rich interactive domain-containing protein 4B isoform 1 [Homo sapiens]
ENSG00000108298	RPL19	43375	34301	36360	47454	60477	50710	1472.29	1060.18	1113.13	1561.06	2050.34	1561.94	0.0036695	0.627746	up	[J]	Translation, ribosomal structure and biogenesis	Molecular Function: RNA binding (GO:0003723);; Molecular Function: structural constituent of ribosome (GO:0003735);; Cellular Component: nucleolus (GO:0005730);; Cellular Component: cytosol (GO:0005829);; Biological Process: translation (GO:0006412);; Cellular Component: cytosolic large ribosomal subunit (GO:0022625);;	K02885|7.3e-94|aam:106496737|K02885 large subunit ribosomal protein L19e | (RefSeq) RPL19; ribosomal protein L19	Ribosome (ko03010)	[J]	Translation, ribosomal structure and biogenesis	Ribosomal protein L19e	60S ribosomal protein L19 OS=Homo sapiens OX=9606 GN=RPL19 PE=1 SV=1	J	Translation, ribosomal structure and biogenesis	PREDICTED: 60S ribosomal protein L19 isoform X1 [Rhinopithecus bieti]
ENSG00000233927	RPS28	11184	8562	9664	15848	21377	14573	220.484	153.76	168.229	299.399	406.704	252.532	4.84e-05	0.982336	up	[J]	Translation, ribosomal structure and biogenesis	Molecular Function: structural constituent of ribosome (GO:0003735);; Cellular Component: ribosome (GO:0005840);; Biological Process: translation (GO:0006412);;	K02979|3.4e-30|aju:106970814|K02979 small subunit ribosomal protein S28e | (RefSeq) RPS28; 40S ribosomal protein S28	Ribosome (ko03010)	[J]	Translation, ribosomal structure and biogenesis	Ribosomal protein S28e	40S ribosomal protein S28 OS=Homo sapiens OX=9606 GN=RPS28 PE=1 SV=1	S	Function unknown	40S ribosomal protein S28 [Nomascus leucogenys]
ENSG00000180263	FGD6	657	1310	1222	664	397	620	1.95118	3.47684	3.06279	1.81036	1.09388	1.54577	0.000620427	-0.786873	down	--	--	Molecular Function: guanyl-nucleotide exchange factor activity (GO:0005085);; Biological Process: regulation of GTPase activity (GO:0043087);;	K05724|0.0e+00|hsa:55785|K05724 FYVE, RhoGEF and PH domain containing 5/6 | (RefSeq) FGD6, ZFYVE24; FYVE, RhoGEF and PH domain containing 6	--	[R]	General function prediction only	RhoGEF domain	FYVE, RhoGEF and PH domain-containing protein 6 OS=Homo sapiens OX=9606 GN=FGD6 PE=1 SV=2	T	Signal transduction mechanisms	FYVE, RhoGEF and PH domain-containing protein 6 [Homo sapiens]
ENSG00000196950	SLC39A10	816	1213	1350	763	403	694	4.00653	5.45535	5.92818	3.58848	1.86858	2.99231	0.000624325	-0.736888	down	[P]	Inorganic ion transport and metabolism	Biological Process: negative regulation of B cell apoptotic process (GO:0002903);; Molecular Function: zinc ion transmembrane transporter activity (GO:0005385);; Cellular Component: plasma membrane (GO:0005886);; Biological Process: cellular zinc ion homeostasis (GO:0006882);; Cellular Component: integral component of membrane (GO:0016021);; Biological Process: positive regulation of B cell proli…	K14716|0.0e+00|hsa:57181|K14716 solute carrier family 39 (zinc transporter), member 10 | (RefSeq) SLC39A10, LZT-Hs2; solute carrier family 39 member 10	--	[P]	Inorganic ion transport and metabolism	ZIP Zinc transporter	Zinc transporter ZIP10 OS=Homo sapiens OX=9606 GN=SLC39A10 PE=1 SV=2	P	Inorganic ion transport and metabolism	zinc transporter ZIP10 precursor [Homo sapiens]
ENSG00000277443	MARCKS	8840	9284	8962	10858	13383	13814	54.0552	51.7126	48.3895	63.6255	78.9775	74.2471	0.000507311	0.638616	up	--	--	Molecular Function: calmodulin binding (GO:0005516);;	K12561|4.8e-61|hsa:4082|K12561 myristoylated alanine-rich C-kinase substrate | (RefSeq) MARCKS, 80K-L, MACS, PKCSL, PRKCSL; myristoylated alanine rich protein kinase C substrate	Fc gamma R-mediated phagocytosis (ko04666);; MicroRNAs in cancer (ko05206)	--	--	MARCKS family	Myristoylated alanine-rich C-kinase substrate OS=Homo sapiens OX=9606 GN=MARCKS PE=1 SV=4	O	Posttranslational modification, protein turnover, chaperones	myristoylated alanine-rich C-kinase substrate [Homo sapiens]
Homo_sapiens_newGene_1824	Homo_sapiens_newGene_1824	659	1182	914	406	156	410	4.84303	7.31041	5.80615	3.15301	1.10151	2.59311	6.31e-07	-1.40243	down	--	--	--	K22244|2.2e-07|ecb:100066990|K22244 regenerating islet-derived protein 4 | (RefSeq) neuroblastoma breakpoint family member 6	Gastric cancer (ko05226)	--	--	Olduvai domain	Neuroblastoma breakpoint family member 19 OS=Homo sapiens OX=9606 GN=NBPF19 PE=5 SV=1	S	Function unknown	NBPF8 protein [Homo sapiens]
ENSG00000129559	NEDD8	4255	3469	3607	4921	6705	4796	158.267	117.548	118.699	175.75	242.788	157.84	0.00255004	0.69899	up	[O]	Posttranslational modification, protein turnover, chaperones	Molecular Function: protein binding (GO:0005515);;	K12158|4.9e-36|aju:106987863|K12158 ubiquitin-like protein Nedd8 | (RefSeq) NEDD8; NEDD8	--	[DO]	Cell cycle control, cell division, chromosome partitioning;; Posttranslational modification, protein turnover, chaperones	Ubiquitin family	NEDD8 OS=Homo sapiens OX=9606 GN=NEDD8 PE=1 SV=1	O	Posttranslational modification, protein turnover, chaperones	NEDD8, partial [Homo sapiens]
ENSG00000167526	RPL13	49052	41664	43933	64032	59645	66623	326.323	236.893	236.182	401.647	344.852	400.764	0.000368151	0.629487	up	--	--	Molecular Function: structural constituent of ribosome (GO:0003735);; Cellular Component: nucleolus (GO:0005730);; Cellular Component: endoplasmic reticulum (GO:0005783);; Cellular Component: cytosol (GO:0005829);; Cellular Component: ribosome (GO:0005840);; Biological Process: translation (GO:0006412);;	K02873|2.7e-110|hsa:6137|K02873 large subunit ribosomal protein L13e | (RefSeq) RPL13, BBC1, D16S444E, D16S44E, L13, SEMDIST; ribosomal protein L13	Ribosome (ko03010)	[J]	Translation, ribosomal structure and biogenesis	Ribosomal protein L13e	60S ribosomal protein L13 OS=Homo sapiens OX=9606 GN=RPL13 PE=1 SV=4	J	Translation, ribosomal structure and biogenesis	60S ribosomal protein L13 isoform 1 [Homo sapiens]
ENSG00000183628	DGCR6	112	131	79	194	226	188	1.91249	2.00509	1.19752	3.3319	4.62773	3.25197	0.00155152	1.06862	up	--	--	--	--	--	[S]	Function unknown	--	Protein DGCR6 OS=Homo sapiens OX=9606 GN=DGCR6 PE=1 SV=3	S	Function unknown	protein DGCR6 [Pongo abelii]
ENSG00000134202	GSTM3	266	224	197	366	379	308	2.71529	4.49814	2.38707	2.50048	9.22236	6.48346	0.00823889	0.761188	up	--	--	Molecular Function: glutathione transferase activity (GO:0004364);; Cellular Component: cytosol (GO:0005829);; Cellular Component: sperm fibrous sheath (GO:0035686);; Molecular Function: identical protein binding (GO:0042802);; Cellular Component: intercellular bridge (GO:0045171);;	K00799|3.5e-132|hsa:2947|K00799 glutathione S-transferase [EC:2.5.1.18] | (RefSeq) GSTM3, GST5, GSTB, GSTM3-3, GTM3; glutathione S-transferase mu 3	Glutathione metabolism (ko00480);; Metabolism of xenobiotics by cytochrome P450 (ko00980);; Drug metabolism - cytochrome P450 (ko00982);; Drug metabolism - other enzymes (ko00983);; Platinum drug resistance (ko01524);; Pathways in cancer (ko05200);; Chemical carcinogenesis (ko05204);; Hepatocellular carcinoma (ko05225);; Fluid shear stress and atherosclerosis (ko05418)	[O]	Posttranslational modification, protein turnover, chaperones	Glutathione S-transferase, N-terminal domain	Glutathione S-transferase Mu 3 OS=Homo sapiens OX=9606 GN=GSTM3 PE=1 SV=3	O	Posttranslational modification, protein turnover, chaperones	glutathione S-transferase Mu 3 [Homo sapiens]
ENSG00000051620	HEBP2	1506	1347	1333	1724	2287	1878	4.80958	4.03415	4.21251	5.87345	7.13963	5.55241	0.00226096	0.649679	up	--	--	Cellular Component: lytic vacuole (GO:0000323);; Biological Process: cell activation (GO:0001775);; Biological Process: immune effector process (GO:0002252);; Biological Process: cell activation involved in immune response (GO:0002263);; Biological Process: myeloid leukocyte activation (GO:0002274);; Biological Process: myeloid cell activation involved in immune response (GO:0002275);; Biological…	K01942|5.0e-93|tup:102498435|K01942 biotin---protein ligase [EC:6.3.4.9 6.3.4.10 6.3.4.11 6.3.4.15] | (RefSeq) HLCS; holocarboxylase synthetase	Biotin metabolism (ko00780)	--	--	SOUL heme-binding protein	Heme-binding protein 2 OS=Homo sapiens OX=9606 GN=HEBP2 PE=1 SV=1	S	Function unknown	heme-binding protein 2 isoform 2 [Homo sapiens]
ENSG00000142676	RPL11	29963	24027	26330	33442	48741	36161	779.553	628.275	637.409	880.407	1241.36	892.413	0.00208649	0.723247	up	[J]	Translation, ribosomal structure and biogenesis	Molecular Function: structural constituent of ribosome (GO:0003735);; Cellular Component: nucleolus (GO:0005730);; Cellular Component: cytoplasm (GO:0005737);; Cellular Component: ribosome (GO:0005840);; Biological Process: translation (GO:0006412);; Biological Process: negative regulation of proteasomal ubiquitin-dependent protein catabolic process (GO:0032435);; Biological Process: protein loca…	K02868|1.8e-99|aju:106977642|K02868 large subunit ribosomal protein L11e | (RefSeq) RPL11; 60S ribosomal protein L11	Ribosome (ko03010)	[J]	Translation, ribosomal structure and biogenesis	Ribosomal protein L5	60S ribosomal protein L11 OS=Homo sapiens OX=9606 GN=RPL11 PE=1 SV=2	J	Translation, ribosomal structure and biogenesis	60S ribosomal protein L11 isoform 1 [Homo sapiens]
ENSG00000090013	BLVRB	1178	1025	1246	1691	1764	1485	35.7606	28.2871	33.2659	48.9042	51.6082	39.4327	0.000810018	0.673002	up	[R]	General function prediction only	Molecular Function: molecular_function (GO:0003674);; Molecular Function: catalytic activity (GO:0003824);; Molecular Function: biliverdin reductase activity (GO:0004074);; Cellular Component: cellular_component (GO:0005575);; Cellular Component: intracellular (GO:0005622);; Cellular Component: cell (GO:0005623);; Cellular Component: nucleus (GO:0005634);; Cellular Component: nucleoplasm (GO:0005…	K05901|2.2e-53|hsa:645|K05901 biliverdin reductase / flavin reductase [EC:1.3.1.24 1.5.1.30] | (RefSeq) BLVRB, BVRB, FLR, HEL-S-10, SDR43U1; biliverdin reductase B	Riboflavin metabolism (ko00740);; Porphyrin and chlorophyll metabolism (ko00860)	--	--	NAD(P)H-binding	Flavin reductase (NADPH) OS=Homo sapiens OX=9606 GN=BLVRB PE=1 SV=3	S	Function unknown	BLVRB isoform 4 [Pan troglodytes]
ENSG00000130005	GAMT	336	242	297	403	469	387	7.25421	4.94531	5.70306	8.66568	10.0861	7.51142	0.0142951	0.674321	up	[R]	General function prediction only	Biological Process: creatine biosynthetic process (GO:0006601);; Molecular Function: guanidinoacetate N-methyltransferase activity (GO:0030731);; Biological Process: methylation (GO:0032259);;	K00542|1.2e-158|ptr:749982|K00542 guanidinoacetate N-methyltransferase [EC:2.1.1.2] | (RefSeq) GAMT; guanidinoacetate N-methyltransferase isoform X1	Glycine, serine and threonine metabolism (ko00260);; Arginine and proline metabolism (ko00330)	[E]	Amino acid transport and metabolism	--	Guanidinoacetate N-methyltransferase OS=Homo sapiens OX=9606 GN=GAMT PE=1 SV=1	O	Posttranslational modification, protein turnover, chaperones	guanidinoacetate N-methyltransferase isoform b [Homo sapiens]
ENSG00000160050	CCDC28B	324	197	282	348	501	357	6.74154	4.14576	5.24655	7.38507	10.8356	6.79835	0.0183294	0.74697	up	--	--	Cellular Component: cellular_component (GO:0005575);; Cellular Component: intracellular (GO:0005622);; Cellular Component: cell (GO:0005623);; Cellular Component: centrosome (GO:0005813);; Cellular Component: microtubule organizing center (GO:0005815);; Cellular Component: cytoskeleton (GO:0005856);; Biological Process: organelle organization (GO:0006996);; Biological Process: biological_process …	K04129|1.0e-65|shr:100919191|K04129 muscarinic acetylcholine receptor M1 | (RefSeq) CHRM1; muscarinic acetylcholine receptor M1	Calcium signaling pathway (ko04020);; cAMP signaling pathway (ko04024);; Neuroactive ligand-receptor interaction (ko04080);; PI3K-Akt signaling pathway (ko04151);; Cholinergic synapse (ko04725);; Regulation of actin cytoskeleton (ko04810);; Alzheimer disease (ko05010)	--	--	Domain of unknown function (DUF4061)	Coiled-coil domain-containing protein 28B OS=Homo sapiens OX=9606 GN=CCDC28B PE=1 SV=2	S	Function unknown	coiled-coil domain-containing protein 28B isoform 1 [Homo sapiens]
ENSG00000178896	EXOSC4	556	351	430	638	684	635	16.3143	9.30593	11.0567	18.0106	19.3834	16.348	0.00720104	0.684231	up	[J]	Translation, ribosomal structure and biogenesis	Cellular Component: cytosol (GO:0005829);; Cellular Component: intermediate filament cytoskeleton (GO:0045111);;	K11600|9.4e-97|ptg:102954582|K11600 exosome complex component RRP41 | (RefSeq) EXOSC4; exosome component 4	RNA degradation (ko03018)	[J]	Translation, ribosomal structure and biogenesis	3' exoribonuclease family, domain 1	Exosome complex component RRP41 OS=Homo sapiens OX=9606 GN=EXOSC4 PE=1 SV=3	J	Translation, ribosomal structure and biogenesis	EXOSC4 isoform 3, partial [Pongo abelii]
ENSG00000168701	TMEM208	708	580	807	1011	1227	866	23.2427	17.4141	23.3731	31.612	38.7493	24.9731	0.00232955	0.737029	up	--	--	Cellular Component: integral component of membrane (GO:0016021);;	--	--	[S]	Function unknown	SRP-independent targeting protein 2/TMEM208	Transmembrane protein 208 OS=Homo sapiens OX=9606 GN=TMEM208 PE=1 SV=1	S	Function unknown	transmembrane protein 208 isoform 2 [Homo sapiens]
ENSG00000147123	NDUFB11	2077	1520	1558	2627	3540	2576	44.1419	30.2976	30.7048	53.9737	74.6342	51.2821	0.000134347	0.91869	up	--	--	Cellular Component: mitochondrion (GO:0005739);; Cellular Component: integral component of membrane (GO:0016021);;	K11351|2.9e-82|hsa:54539|K11351 NADH dehydrogenase (ubiquinone) 1 beta subcomplex subunit 11 | (RefSeq) NDUFB11, CI-ESSS, ESSS, MC1DN30, NP17.3, Np15, P17.3; NADH:ubiquinone oxidoreductase subunit B11	Oxidative phosphorylation (ko00190);; Thermogenesis (ko04714);; Retrograde endocannabinoid signaling (ko04723);; Non-alcoholic fatty liver disease (ko04932);; Alzheimer disease (ko05010);; Parkinson disease (ko05012);; Amyotrophic lateral sclerosis (ko05014);; Huntington disease (ko05016);; Prion disease (ko05020)	[S]	Function unknown	ESSS subunit of NADH:ubiquinone oxidoreductase (complex I)	NADH dehydrogenase [ubiquinone] 1 beta subcomplex subunit 11, mitochondrial OS=Homo sapiens OX=9606 GN=NDUFB11 PE=1 SV=1	U	Intracellular trafficking, secretion, and vesicular transport	NADH dehydrogenase [ubiquinone] 1 beta subcomplex subunit 11, mitochondrial isoform 2 [Homo sapiens]
ENSG00000251369	ZNF550	152	243	211	95	102	144	1.14162	1.3713	1.18184	0.646231	0.623903	0.93798	0.023876	-0.689944	down	--	--	Molecular Function: nucleic acid binding (GO:0003676);; Biological Process: regulation of transcription, DNA-templated (GO:0006355);; Molecular Function: metal ion binding (GO:0046872);;	K09228|7.5e-128|hsa:162972|K09228 KRAB domain-containing zinc finger protein | (RefSeq) ZNF550; zinc finger protein 550	Herpes simplex virus 1 infection (ko05168)	[R]	General function prediction only	Zinc-finger double domain	Zinc finger protein 550 OS=Homo sapiens OX=9606 GN=ZNF550 PE=1 SV=2	S	Function unknown	zinc finger protein 550 isoform a [Homo sapiens]
Homo_sapiens_newGene_5720	Homo_sapiens_newGene_5720	169	257	236	91	33	115	2.13006	2.9935	2.63727	1.09963	0.343713	1.27962	0.000184674	-1.37972	down	--	--	Cellular Component: plasma membrane (GO:0005886);; Cellular Component: cell junction (GO:0030054);;	K15259|1.9e-28|cmy:102945703|K15259 poly [ADP-ribose] polymerase 7/11/12/13 [EC:2.4.2.30] | (RefSeq) TCDD-inducible poly [ADP-ribose] polymerase-like	--	--	--	--	TRPM8 channel-associated factor 2 OS=Homo sapiens OX=9606 GN=TCAF2 PE=1 SV=2	S	Function unknown	TRPM8 channel-associated factor 2 isoform B [Homo sapiens]
ENSG00000169020	ATP5ME	565	470	483	743	1621	783	40.4553	30.6646	30.5162	50.9381	111.98	49.2382	0.000166464	1.25211	up	--	--	Cellular Component: mitochondrial proton-transporting ATP synthase complex, coupling factor F(o) (GO:0000276);; Molecular Function: molecular_function (GO:0003674);; Molecular Function: transporter activity (GO:0005215);; Cellular Component: cellular_component (GO:0005575);; Cellular Component: intracellular (GO:0005622);; Cellular Component: cell (GO:0005623);; Cellular Component: cytoplasm (GO:…	K02129|8.5e-29|hsa:521|K02129 F-type H+-transporting ATPase subunit e | (RefSeq) ATP5ME, ATP5I, ATP5K; ATP synthase membrane subunit e	Oxidative phosphorylation (ko00190);; Thermogenesis (ko04714)	[C]	Energy production and conversion	ATP synthase E chain	ATP synthase subunit e, mitochondrial OS=Homo sapiens OX=9606 GN=ATP5ME PE=1 SV=2	Z	Cytoskeleton	ATP synthase subunit e, mitochondrial [Homo sapiens]
Homo_sapiens_newGene_5577	Homo_sapiens_newGene_5577	64	77	58	41	31	34	0.584392	0.642362	0.472822	0.355511	0.273946	0.279932	0.0312265	-0.774125	down	--	--	Biological Process: intracellular signal transduction (GO:0035556);; Biological Process: regulation of GTPase activity (GO:0043087);;	K17630|5.6e-152|hsa:100271927|K17630 Ras GTPase-activating protein 4 | (RefSeq) RASA4B; RAS p21 protein activator 4B	Ras signaling pathway (ko04014)	[T]	Signal transduction mechanisms	BTK motif	Ras GTPase-activating protein 4 OS=Homo sapiens OX=9606 GN=RASA4 PE=2 SV=2	T	Signal transduction mechanisms	ras GTPase-activating protein 4 isoform X2 [Homo sapiens]
ENSG00000005339	CREBBP	1615	3188	2983	1600	1074	1727	3.90709	7.60517	6.43751	3.71461	2.60602	3.67378	0.000871446	-0.686959	down	--	--	Biological Process: negative regulation of transcription from RNA polymerase II promoter (GO:0000122);; Cellular Component: histone acetyltransferase complex (GO:0000123);; Cellular Component: nuclear chromosome (GO:0000228);; Cellular Component: chromosome, centromeric region (GO:0000775);; Cellular Component: kinetochore (GO:0000776);; Cellular Component: condensed chromosome kinetochore (GO:00…	K04498|0.0e+00|hsa:1387|K04498 E1A/CREB-binding protein [EC:2.3.1.48] | (RefSeq) CREBBP, CBP, KAT3A, MKHK1, RSTS, RSTS1; CREB binding protein	cAMP signaling pathway (ko04024);; HIF-1 signaling pathway (ko04066);; FoxO signaling pathway (ko04068);; Cell cycle (ko04110);; Wnt signaling pathway (ko04310);; Notch signaling pathway (ko04330);; TGF-beta signaling pathway (ko04350);; Adherens junction (ko04520);; JAK-STAT signaling pathway (ko04630);; Long-term potentiation (ko04720);; Melanogenesis (ko04916);; Thyroid hormone signaling pathw…	[K]	Transcription	Histone acetylation protein	CREB-binding protein OS=Homo sapiens OX=9606 GN=CREBBP PE=1 SV=3	BK	Chromatin structure and dynamics;; Transcription	CREB-binding protein isoform a [Homo sapiens]
ENSG00000151612	ZNF827	590	1028	834	545	310	559	2.26169	3.83589	3.12786	1.82838	1.04721	1.71931	0.00318023	-0.67328	down	--	--	Molecular Function: nucleic acid binding (GO:0003676);;	K09228|5.6e-10|hcq:109526306|K09228 KRAB domain-containing zinc finger protein | (RefSeq) zinc finger protein 708-like	Herpes simplex virus 1 infection (ko05168)	[R]	General function prediction only	Zinc finger, C2H2 type	Zinc finger protein 827 OS=Homo sapiens OX=9606 GN=ZNF827 PE=1 SV=1	S	Function unknown	zinc finger protein 827 isoform 1 [Homo sapiens]
ENSG00000144061	NPHP1	159	166	193	236	176	327	2.3319	1.81714	2.12741	3.00005	2.8353	3.92172	0.0234104	0.622434	up	--	--	Biological Process: reproduction (GO:0000003);; Biological Process: eye development (GO:0001654);; Biological Process: developmental process involved in reproduction (GO:0003006);; Biological Process: system process (GO:0003008);; Molecular Function: molecular_function (GO:0003674);; Molecular Function: structural molecule activity (GO:0005198);; Molecular Function: protein binding (GO:0005515);;…	K19657|0.0e+00|hsa:4867|K19657 nephrocystin-1 | (RefSeq) NPHP1, JBTS4, NPH1, SLSN1; nephrocystin 1	--	--	--	SH3 domain	Nephrocystin-1 OS=Homo sapiens OX=9606 GN=NPHP1 PE=1 SV=1	Z	Cytoskeleton	nephrocystin-1 isoform 1 [Homo sapiens]
ENSG00000138411	HECW2	2936	5515	5328	2534	1845	3180	7.20549	14.083	13.3365	5.70002	3.83172	6.29453	0.000196032	-0.734454	down	--	--	Molecular Function: ubiquitin-protein transferase activity (GO:0004842);;	K12168|0.0e+00|hsa:57520|K12168 E3 ubiquitin-protein ligase HECW2 [EC:2.3.2.26] | (RefSeq) HECW2, NDHSAL, NEDL2; HECT, C2 and WW domain containing E3 ubiquitin protein ligase 2	--	[O]	Posttranslational modification, protein turnover, chaperones	HECT-domain (ubiquitin-transferase)	E3 ubiquitin-protein ligase HECW2 OS=Homo sapiens OX=9606 GN=HECW2 PE=1 SV=2	O	Posttranslational modification, protein turnover, chaperones	E3 ubiquitin-protein ligase HECW2 isoform 1 [Homo sapiens]
ENSG00000244115	DNAJC25-GNG10	308	223	238	291	566	307	5.55875	3.66459	3.78907	5.02488	9.8599	4.8628	0.0290505	0.781734	up	[O]	Posttranslational modification, protein turnover, chaperones	Molecular Function: GTPase activity (GO:0003924);; Cellular Component: heterotrimeric G-protein complex (GO:0005834);; Biological Process: G-protein coupled receptor signaling pathway (GO:0007186);; Cellular Component: G-protein beta/gamma-subunit complex (GO:0031680);; Molecular Function: G-protein beta-subunit binding (GO:0031681);;	K19371|1.0e-58|hsa:548645|K19371 DnaJ homolog subfamily C member 25 | (RefSeq) DNAJC25, bA16L21.2.1; DnaJ heat shock protein family (Hsp40) member C25	--	[O]	Posttranslational modification, protein turnover, chaperones	DnaJ domain	DnaJ homolog subfamily C member 25 OS=Homo sapiens OX=9606 GN=DNAJC25 PE=1 SV=1	O	Posttranslational modification, protein turnover, chaperones	DNAJC25-GNG10 protein precursor [Homo sapiens]
ENSG00000136010	ALDH1L2	211	408	388	157	96	190	0.727836	1.42281	1.18481	0.517499	0.318698	0.57423	0.000445833	-1.05951	down	[C]	Energy production and conversion	Cellular Component: cytoplasm (GO:0005737);; Biological Process: one-carbon metabolic process (GO:0006730);; Biological Process: biosynthetic process (GO:0009058);; Biological Process: 10-formyltetrahydrofolate catabolic process (GO:0009258);; Molecular Function: formyltetrahydrofolate dehydrogenase activity (GO:0016155);; Molecular Function: oxidoreductase activity, acting on the aldehyde or oxo…	K00289|0.0e+00|hsa:160428|K00289 formyltetrahydrofolate dehydrogenase [EC:1.5.1.6] | (RefSeq) ALDH1L2, mtFDH; aldehyde dehydrogenase 1 family member L2	One carbon pool by folate (ko00670)	[F]	Nucleotide transport and metabolism	Aldehyde dehydrogenase family	Mitochondrial 10-formyltetrahydrofolate dehydrogenase OS=Homo sapiens OX=9606 GN=ALDH1L2 PE=1 SV=2	C	Energy production and conversion	mitochondrial 10-formyltetrahydrofolate dehydrogenase precursor [Homo sapiens]
ENSG00000069020	MAST4	2125	4171	3668	1926	270	2070	6.59543	10.7894	9.16751	5.2784	3.06172	4.57848	0.008339	-1.15885	down	[U]	Intracellular trafficking, secretion, and vesicular transport	Molecular Function: magnesium ion binding (GO:0000287);; Molecular Function: molecular_function (GO:0003674);; Molecular Function: catalytic activity (GO:0003824);; Molecular Function: protein kinase activity (GO:0004672);; Molecular Function: protein serine/threonine kinase activity (GO:0004674);; Molecular Function: ATP binding (GO:0005524);; Cellular Component: cellular_component (GO:0005575);…	K08789|0.0e+00|hsa:375449|K08789 microtubule-associated serine/threonine kinase [EC:2.7.11.1] | (RefSeq) MAST4; microtubule associated serine/threonine kinase family member 4	--	[TR]	Signal transduction mechanisms;; General function prediction only	Domain of unknown function (DUF1908)	Microtubule-associated serine/threonine-protein kinase 4 OS=Homo sapiens OX=9606 GN=MAST4 PE=1 SV=4	T	Signal transduction mechanisms	microtubule-associated serine/threonine-protein kinase 4 isoform c [Homo sapiens]
ENSG00000143314	MRPL24	2342	1832	2106	2675	3478	2534	69.5121	49.7048	55.6825	76.1212	99.2425	65.911	0.00480258	0.630301	up	[J]	Translation, ribosomal structure and biogenesis	Molecular Function: structural constituent of ribosome (GO:0003735);; Cellular Component: ribosome (GO:0005840);; Biological Process: translation (GO:0006412);;	K02895|3.3e-98|hsa:79590|K02895 large subunit ribosomal protein L24 | (RefSeq) MRPL24, L24mt, MRP-L18, MRP-L24; mitochondrial ribosomal protein L24	Ribosome (ko03010)	[J]	Translation, ribosomal structure and biogenesis	Ribosomal proteins 50S L24/mitochondrial 39S L24	39S ribosomal protein L24, mitochondrial OS=Homo sapiens OX=9606 GN=MRPL24 PE=1 SV=1	J	Translation, ribosomal structure and biogenesis	mitochondrial ribosomal protein L24 variant, partial [Homo sapiens]
ENSG00000219200	RNASEK	3896	3325	3915	5175	6484	5181	154.551	111.047	126.606	194.311	246.698	186.418	0.000256717	0.757469	up	--	--	Molecular Function: endoribonuclease activity (GO:0004521);;	K23406|2.5e-06|cpic:101932041|K23406 chromatin complexes subunit BAP18 | (RefSeq) chromatin complexes subunit BAP18-like	--	--	--	--	Ribonuclease kappa OS=Homo sapiens OX=9606 GN=RNASEK PE=1 SV=2	S	Function unknown	ribonuclease kappa [Pan troglodytes]
ENSG00000169203	NPIPB12	73	99	78	29	407	331	1.0996	1.46858	1.11358	0.387555	7.69247	5.6638	0.0051382	1.815	up	--	--	Cellular Component: nucleoplasm (GO:0005654);;	K23756|9.9e-09|pps:100972336|K23756 medium-chain acyl-CoA ligase / lipoate-activating enzyme [EC:6.2.1.2] | (RefSeq) ACSM1; acyl-CoA synthetase medium-chain family member 1	Butanoate metabolism (ko00650);; Lipoic acid metabolism (ko00785)	--	--	Nuclear pore complex interacting protein (NPIP)	Nuclear pore complex-interacting protein family member B12 OS=Homo sapiens OX=9606 GN=NPIPB12 PE=3 SV=2	Z	Cytoskeleton	nuclear pore complex-interacting protein family member B12 [Homo sapiens]
ENSG00000074755	ZZEF1	2059	3362	3411	2217	1038	2135	4.89044	7.0736	7.0084	4.94706	2.30698	4.28746	0.00508032	-0.597709	down	--	--	Molecular Function: zinc ion binding (GO:0008270);;	K12233|1.5e-20|spis:111327648|K12233 E3 ubiquitin-protein ligase HECTD3 [EC:2.3.2.26] | (RefSeq) E3 ubiquitin-protein ligase HECTD3-like	--	--	--	Zinc finger, ZZ type	Zinc finger ZZ-type and EF-hand domain-containing protein 1 OS=Homo sapiens OX=9606 GN=ZZEF1 PE=1 SV=6	S	Function unknown	zinc finger ZZ-type and EF-hand domain-containing protein 1 [Homo sapiens]
ENSG00000171016	PYGO1	213	339	300	216	152	88	0.814707	1.35841	1.06125	0.635846	0.450396	0.868564	0.0418179	-0.726602	down	--	--	Biological Process: reproduction (GO:0000003);; Biological Process: urogenital system development (GO:0001655);; Biological Process: kidney development (GO:0001822);; Biological Process: lens development in camera-type eye (GO:0002088);; Biological Process: hematopoietic progenitor cell differentiation (GO:0002244);; Biological Process: immune system process (GO:0002376);; Biological Process: imm…	K06279|5.7e-27|fpg:101919976|K06279 SHC-transforming protein 1 | (RefSeq) SHC1; SHC adaptor protein 1	ErbB signaling pathway (ko04012);; Focal adhesion (ko04510);; Insulin signaling pathway (ko04910)	--	--	PHD-finger	Pygopus homolog 1 OS=Homo sapiens OX=9606 GN=PYGO1 PE=1 SV=2	S	Function unknown	pygopus homolog 1 isoform 1 [Homo sapiens]
ENSG00000120868	APAF1	861	1686	1696	442	689	1251	3.48045	5.92577	5.91046	2.06032	2.46153	4.44568	0.0199378	-0.697016	down	[R]	General function prediction only	Molecular Function: ATP binding (GO:0005524);; Biological Process: regulation of apoptotic process (GO:0042981);; Cellular Component: apoptosome (GO:0043293);; Molecular Function: ADP binding (GO:0043531);; Biological Process: apoptotic signaling pathway (GO:0097190);;	K02084|0.0e+00|pps:100995524|K02084 apoptotic protease-activating factor | (RefSeq) APAF1; apoptotic peptidase activating factor 1	Platinum drug resistance (ko01524);; p53 signaling pathway (ko04115);; Apoptosis (ko04210);; Apoptosis - multiple species (ko04215);; Alzheimer disease (ko05010);; Parkinson disease (ko05012);; Amyotrophic lateral sclerosis (ko05014);; Huntington disease (ko05016);; Prion disease (ko05020);; Legionellosis (ko05134);; Tuberculosis (ko05152);; Hepatitis C (ko05160);; Hepatitis B (ko05161);; Measles…	[T]	Signal transduction mechanisms	NB-ARC domain	Apoptotic protease-activating factor 1 OS=Homo sapiens OX=9606 GN=APAF1 PE=1 SV=2	S	Function unknown	apoptotic protease-activating factor 1 isoform d [Homo sapiens]
ENSG00000198242	RPL23A	31855	25308	26962	36542	50571	37877	542.668	394.71	407.48	596.175	840.996	571.461	0.00159885	0.732069	up	[J]	Translation, ribosomal structure and biogenesis	Molecular Function: structural constituent of ribosome (GO:0003735);; Cellular Component: ribosome (GO:0005840);; Biological Process: translation (GO:0006412);;	K02893|8.5e-77|aju:106983263|K02893 large subunit ribosomal protein L23Ae | (RefSeq) RPL23A; 60S ribosomal protein L23a	Ribosome (ko03010)	[J]	Translation, ribosomal structure and biogenesis	Ribosomal protein L23, N-terminal domain	60S ribosomal protein L23a OS=Homo sapiens OX=9606 GN=RPL23A PE=1 SV=1	J	Translation, ribosomal structure and biogenesis	60S ribosomal protein L23a [Homo sapiens]
ENSG00000198589	LRBA	1272	2745	2467	1437	863	1356	5.33376	7.95535	7.68393	6.15704	2.2875	5.43359	0.00221018	-0.688369	down	--	--	Cellular Component: lytic vacuole (GO:0000323);; Molecular Function: molecular_function (GO:0003674);; Molecular Function: binding (GO:0005488);; Molecular Function: protein binding (GO:0005515);; Cellular Component: cellular_component (GO:0005575);; Cellular Component: intracellular (GO:0005622);; Cellular Component: cell (GO:0005623);; Cellular Component: cytoplasm (GO:0005737);; Cellular Compo…	K24181|0.0e+00|hsa:987|K24181 lipopolysaccharide-responsive and beige-like anchor protein | (RefSeq) LRBA, BGL, CDC4L, CVID8, LAB300, LBA; LPS responsive beige-like anchor protein	--	[U]	Intracellular trafficking, secretion, and vesicular transport	Beige/BEACH domain	Lipopolysaccharide-responsive and beige-like anchor protein OS=Homo sapiens OX=9606 GN=LRBA PE=1 SV=4	S	Function unknown	lipopolysaccharide-responsive and beige-like anchor protein isoform 2 [Homo sapiens]
ENSG00000169760	NLGN1	1313	2148	1897	1189	589	762	5.03612	8.30165	6.80068	4.83965	3.04909	4.55406	3.61e-05	-0.9418	down	[I]	Lipid transport and metabolism	Cellular Component: integral component of plasma membrane (GO:0005887);; Biological Process: cell adhesion (GO:0007155);; Molecular Function: neurexin family protein binding (GO:0042043);; Biological Process: modulation of chemical synaptic transmission (GO:0050804);; Biological Process: synapse organization (GO:0050808);; Cellular Component: excitatory synapse (GO:0060076);;	K07378|0.0e+00|hsa:22871|K07378 neuroligin | (RefSeq) NLGN1, NL1; neuroligin 1	Cell adhesion molecules (ko04514)	[R]	General function prediction only	Carboxylesterase family	Neuroligin-1 OS=Homo sapiens OX=9606 GN=NLGN1 PE=1 SV=3	I	Lipid transport and metabolism	neuroligin-1 isoform 3 [Homo sapiens]
ENSG00000174799	CEP135	518	941	894	422	232	592	2.50192	4.18917	3.77054	1.97659	1.07082	2.48244	0.00219282	-0.81035	down	--	--	Biological Process: G2/M transition of mitotic cell cycle (GO:0000086);; Biological Process: microtubule cytoskeleton organization (GO:0000226);; Biological Process: mitotic cell cycle (GO:0000278);; Molecular Function: molecular_function (GO:0003674);; Molecular Function: binding (GO:0005488);; Molecular Function: protein binding (GO:0005515);; Cellular Component: cellular_component (GO:0005575)…	K16461|0.0e+00|hsa:9662|K16461 centrosomal protein CEP135 | (RefSeq) CEP135, CEP4, KIAA0635, MCPH8; centrosomal protein 135	--	--	--	--	Centrosomal protein of 135 kDa OS=Homo sapiens OX=9606 GN=CEP135 PE=1 SV=2	S	Function unknown	centrosomal protein of 135 kDa [Homo sapiens]
ENSG00000178502	KLHL11	47	154	102	59	16	38	0.509459	1.53173	0.987715	0.619417	0.164167	0.366041	0.00592021	-1.29597	down	--	--	Cellular Component: ubiquitin ligase complex (GO:0000151);; Molecular Function: molecular_function (GO:0003674);; Molecular Function: binding (GO:0005488);; Molecular Function: protein binding (GO:0005515);; Cellular Component: cellular_component (GO:0005575);; Cellular Component: intracellular (GO:0005622);; Cellular Component: cell (GO:0005623);; Cellular Component: nucleus (GO:0005634);; Cellu…	K10449|0.0e+00|csab:103243433|K10449 kelch-like protein 11 | (RefSeq) KLHL11; kelch like family member 11	--	[R]	General function prediction only	BTB And C-terminal Kelch	Kelch-like protein 11 OS=Homo sapiens OX=9606 GN=KLHL11 PE=1 SV=1	S	Function unknown	kelch-like protein 11 [Macaca fascicularis]
ENSG00000171443	ZNF524	382	287	336	576	452	468	8.35989	5.86065	6.68655	11.9841	10.0774	11.8372	0.00483212	0.702707	up	--	--	Molecular Function: RNA polymerase II transcription factor activity, sequence-specific DNA binding (GO:0000981);; Molecular Function: molecular_function (GO:0003674);; Molecular Function: nucleic acid binding (GO:0003676);; Molecular Function: transcription factor activity, sequence-specific DNA binding (GO:0003700);; Biological Process: regulation of transcription, DNA-templated (GO:0006355);; B…	--	--	[R]	General function prediction only	Zinc-finger double domain	Zinc finger protein 524 OS=Homo sapiens OX=9606 GN=ZNF524 PE=1 SV=1	S	Function unknown	zinc finger protein 524 [Homo sapiens]
ENSG00000104960	PTOV1	2778	2402	2583	3471	3809	3542	44.2189	33.1418	35.8794	54.717	57.6066	48.4888	0.000615996	0.625532	up	--	--	Cellular Component: nucleoplasm (GO:0005654);;	K15168|2.9e-233|oas:101113696|K15168 mediator of RNA polymerase II transcription subunit 25 | (RefSeq) uncharacterized protein LOC101113696	--	--	--	Mediator complex subunit 25 PTOV activation and synapsin 2	Prostate tumor-overexpressed gene 1 protein OS=Homo sapiens OX=9606 GN=PTOV1 PE=1 SV=1	K	Transcription	prostate tumor overexpressed gene 1, isoform CRA_j, partial [Homo sapiens]
ENSG00000143190	POU2F1	364	590	565	280	194	372	0.682414	1.00952	0.937519	0.502011	0.350215	0.612438	0.00413272	-0.723843	down	--	--	Molecular Function: transcription factor activity, sequence-specific DNA binding (GO:0003700);; Cellular Component: nucleoplasm (GO:0005654);; Cellular Component: endoplasmic reticulum (GO:0005783);; Cellular Component: intracellular membrane-bounded organelle (GO:0043231);; Molecular Function: sequence-specific DNA binding (GO:0043565);;	K09364|2.3e-297|hsa:5451|K09364 POU domain transcription factor, class 2 | (RefSeq) POU2F1, OCT1, OTF1, oct-1B; POU class 2 homeobox 1	Herpes simplex virus 1 infection (ko05168)	[K]	Transcription	Pou domain - N-terminal to homeobox domain	POU domain, class 2, transcription factor 1 OS=Homo sapiens OX=9606 GN=POU2F1 PE=1 SV=2	K	Transcription	OCT-1 protein [Homo sapiens]
ENSG00000005243	COPZ2	173	191	190	296	414	259	5.1416	5.113	4.92545	8.42485	11.9644	6.79758	0.00157276	0.988918	up	--	--	Cellular Component: Golgi membrane (GO:0000139);; Biological Process: intracellular protein transport (GO:0006886);; Biological Process: retrograde vesicle-mediated transport, Golgi to ER (GO:0006890);; Cellular Component: COPI vesicle coat (GO:0030126);;	K20472|1.9e-111|ggo:101126868|K20472 coatomer subunit zeta | (RefSeq) COPZ2; coatomer subunit zeta-2 isoform X1	--	[U]	Intracellular trafficking, secretion, and vesicular transport	Clathrin adaptor complex small chain	Coatomer subunit zeta-2 OS=Homo sapiens OX=9606 GN=COPZ2 PE=2 SV=1	U	Intracellular trafficking, secretion, and vesicular transport	coatomer subunit zeta-2 [Macaca mulatta]
ENSG00000177156	TALDO1	12891	10637	11777	15459	17607	17070	262.86	197.781	211.197	299.275	339.73	313.417	0.000695664	0.649234	up	[G]	Carbohydrate transport and metabolism	Molecular Function: sedoheptulose-7-phosphate:D-glyceraldehyde-3-phosphate glyceronetransferase activity (GO:0004801);; Cellular Component: cytosol (GO:0005829);; Biological Process: carbohydrate metabolic process (GO:0005975);; Biological Process: fructose 6-phosphate metabolic process (GO:0006002);; Biological Process: pentose-phosphate shunt, non-oxidative branch (GO:0009052);; Biological Proc…	K00616|3.0e-188|hsa:6888|K00616 transaldolase [EC:2.2.1.2] | (RefSeq) TALDO1, TAL, TAL-H, TALDOR, TALH; transaldolase 1	Pentose phosphate pathway (ko00030);; Carbon metabolism (ko01200);; Biosynthesis of amino acids (ko01230)	[G]	Carbohydrate transport and metabolism	Transaldolase/Fructose-6-phosphate aldolase	Transaldolase OS=Homo sapiens OX=9606 GN=TALDO1 PE=1 SV=2	G	Carbohydrate transport and metabolism	transaldolase [Homo sapiens]
ENSG00000149541	B3GAT3	956	816	754	1177	1192	1267	15.2226	11.7907	10.5976	17.8621	18.2279	17.7479	0.00108979	0.656966	up	--	--	Cellular Component: Golgi membrane (GO:0000139);; Biological Process: protein glycosylation (GO:0006486);; Molecular Function: galactosylgalactosylxylosylprotein 3-beta-glucuronosyltransferase activity (GO:0015018);; Molecular Function: metal ion binding (GO:0046872);;	K10158|2.6e-173|hsa:26229|K10158 galactosylgalactosylxylosylprotein 3-beta-glucuronosyltransferase 3 [EC:2.4.1.135] | (RefSeq) B3GAT3, GLCATI, JDSCD, glcUAT-I; beta-1,3-glucuronyltransferase 3	Glycosaminoglycan biosynthesis - chondroitin sulfate / dermatan sulfate (ko00532);; Glycosaminoglycan biosynthesis - heparan sulfate / heparin (ko00534)	[O]	Posttranslational modification, protein turnover, chaperones	Glycosyltransferase family 43	Galactosylgalactosylxylosylprotein 3-beta-glucuronosyltransferase 3 OS=Homo sapiens OX=9606 GN=B3GAT3 PE=1 SV=2	S	Function unknown	galactosylgalactosylxylosylprotein 3-beta-glucuronosyltransferase 3 isoform 3 [Homo sapiens]
ENSG00000127445	PIN1	2789	2411	2728	3722	3837	3459	73.6085	57.8935	63.2607	94.0248	97.73	80.3207	0.000610366	0.623026	up	[O]	Posttranslational modification, protein turnover, chaperones	Molecular Function: peptidyl-prolyl cis-trans isomerase activity (GO:0003755);; Cellular Component: nucleoplasm (GO:0005654);; Cellular Component: cytosol (GO:0005829);;	K09578|3.2e-87|cjc:100397242|K09578 peptidyl-prolyl cis-trans isomerase NIMA-interacting 1 [EC:5.2.1.8] | (RefSeq) PIN1; peptidylprolyl cis/trans isomerase, NIMA-interacting 1	RIG-I-like receptor signaling pathway (ko04622)	[O]	Posttranslational modification, protein turnover, chaperones	PPIC-type PPIASE domain	Peptidyl-prolyl cis-trans isomerase NIMA-interacting 1 OS=Homo sapiens OX=9606 GN=PIN1 PE=1 SV=1	O	Posttranslational modification, protein turnover, chaperones	peptidyl-prolyl cis-trans isomerase NIMA-interacting 1 [Homo sapiens]
Homo_sapiens_newGene_5814	Homo_sapiens_newGene_5814	107	132	156	79	38	92	0.79183	1.16094	1.34664	0.83039	0.356784	0.715256	0.015253	-0.812191	down	--	--	--	--	--	--	--	--	--	--	--	hCG1990547 [Homo sapiens]
ENSG00000179532	DNHD1	130	197	170	98	70	118	0.237903	0.378775	0.314506	0.186352	0.169525	0.207243	0.0279024	-0.672949	down	--	--	Molecular Function: microtubule motor activity (GO:0003777);; Molecular Function: ATP binding (GO:0005524);; Biological Process: microtubule-based movement (GO:0007018);; Cellular Component: dynein complex (GO:0030286);;	K10408|3.8e-159|sko:100376274|K10408 dynein heavy chain, axonemal | (RefSeq) uncharacterized LOC100376274	--	[Z]	Cytoskeleton	Dynein heavy chain, N-terminal region 2	Dynein heavy chain domain-containing protein 1 OS=Homo sapiens OX=9606 GN=DNHD1 PE=2 SV=2	Z	Cytoskeleton	dynein heavy chain domain-containing protein 1 isoform 1 [Homo sapiens]
Homo_sapiens_newGene_7474	Homo_sapiens_newGene_7474	67	36	70	94	116	78	2.52798	1.054	2.18702	3.13036	3.74534	2.23596	0.0242434	0.896492	up	--	--	--	--	--	--	--	--	--	--	--	uncharacterized protein LOC101177379 [Nomascus leucogenys]
ENSG00000196547	MAN2A2	1826	2465	2632	1541	682	1612	7.25694	9.46645	9.36844	6.06394	2.5682	5.5796	0.000605497	-0.750793	down	[G]	Carbohydrate transport and metabolism	Molecular Function: alpha-mannosidase activity (GO:0004559);; Biological Process: mannose metabolic process (GO:0006013);; Cellular Component: integral component of membrane (GO:0016021);; Molecular Function: carbohydrate binding (GO:0030246);; Molecular Function: metal ion binding (GO:0046872);;	K01231|0.0e+00|hsa:4122|K01231 alpha-mannosidase II [EC:3.2.1.114] | (RefSeq) MAN2A2, MANA2X; mannosidase alpha class 2A member 2	N-Glycan biosynthesis (ko00510);; Various types of N-glycan biosynthesis (ko00513)	[G]	Carbohydrate transport and metabolism	Glycosyl hydrolases family 38 N-terminal domain	Alpha-mannosidase 2x OS=Homo sapiens OX=9606 GN=MAN2A2 PE=2 SV=3	G	Carbohydrate transport and metabolism	alpha-mannosidase 2x isoform 1 [Homo sapiens]
ENSG00000090971	NAT14	635	462	574	837	919	829	11.2456	7.47342	9.11828	14.1667	15.4963	12.7255	0.000796751	0.773522	up	--	--	Molecular Function: N-acetyltransferase activity (GO:0008080);; Cellular Component: integral component of membrane (GO:0016021);;	--	--	--	--	Acetyltransferase (GNAT) family	N-acetyltransferase 14 OS=Homo sapiens OX=9606 GN=NAT14 PE=1 SV=1	S	Function unknown	N-acetyltransferase 14 [Homo sapiens]
ENSG00000008086	CDKL5	110	209	151	75	44	78	0.228472	0.395455	0.27735	0.149384	0.087121	0.142582	0.000928717	-1.12846	down	[R]	General function prediction only	Molecular Function: nucleotide binding (GO:0000166);; Biological Process: regulation of cell growth (GO:0001558);; Biological Process: neuron migration (GO:0001764);; Molecular Function: molecular_function (GO:0003674);; Molecular Function: catalytic activity (GO:0003824);; Molecular Function: protein kinase activity (GO:0004672);; Molecular Function: protein serine/threonine kinase activity (GO:…	K08824|0.0e+00|pon:100447427|K08824 cyclin-dependent kinase-like [EC:2.7.11.22] | (RefSeq) CDKL5; cyclin-dependent kinase-like 5	--	[R]	General function prediction only	Protein kinase domain	Cyclin-dependent kinase-like 5 OS=Homo sapiens OX=9606 GN=CDKL5 PE=1 SV=2	T	Signal transduction mechanisms	cyclin-dependent kinase-like 5 isoform 2 [Homo sapiens]
ENSG00000284946	AC068831.7	898	1478	1623	726	364	890	3.65783	5.57467	5.84609	2.9029	1.42767	3.22807	0.000212175	-0.905421	down	--	--	Biological Process: vesicle docking involved in exocytosis (GO:0006904);;	K23281|0.0e+00|hsa:26276|K23281 vacuolar protein sorting-associated protein 33B | (RefSeq) VPS33B; VPS33B late endosome and lysosome associated	--	[U]	Intracellular trafficking, secretion, and vesicular transport	Sec1 family	Vacuolar protein sorting-associated protein 33B OS=Homo sapiens OX=9606 GN=VPS33B PE=1 SV=2	U	Intracellular trafficking, secretion, and vesicular transport	vacuolar protein sorting-associated protein 33B isoform 1 [Homo sapiens]
Homo_sapiens_newGene_589	Homo_sapiens_newGene_589	52	137	106	26	41	41	0.462327	1.00099	0.819105	0.160382	0.505576	0.237685	0.00226007	-1.27158	down	--	--	--	K17299|1.6e-15|csab:103236753|K17299 POTE ankyrin domain family protein | (RefSeq) POTEA; POTE ankyrin domain family member A	--	--	--	--	Coiled-coil domain-containing protein 144B OS=Homo sapiens OX=9606 GN=CCDC144B PE=2 SV=1	S	Function unknown	RecName: Full=Coiled-coil domain-containing protein 144B [Homo sapiens]
ENSG00000198929	NOS1AP	41	60	72	42	12	18	0.257972	0.468088	0.485721	0.284118	0.060168	0.07074	0.0105796	-1.13157	down	--	--	Biological Process: regulation of neurotransmitter levels (GO:0001505);; Molecular Function: protease binding (GO:0002020);; Biological Process: regulation of heart rate (GO:0002027);; Biological Process: regulation of heart rate by chemical signal (GO:0003062);; Molecular Function: molecular_function (GO:0003674);; Molecular Function: binding (GO:0005488);; Molecular Function: protein binding (G…	K16513|9.3e-103|hsa:9722|K16513 carboxyl-terminal PDZ ligand of neuronal nitric oxide synthase protein | (RefSeq) NOS1AP, 6330408P19Rik, CAPON; nitric oxide synthase 1 adaptor protein	Circadian entrainment (ko04713)	[R]	General function prediction only	--	Carboxyl-terminal PDZ ligand of neuronal nitric oxide synthase protein OS=Homo sapiens OX=9606 GN=NOS1AP PE=1 SV=3	S	Function unknown	carboxyl-terminal PDZ ligand of neuronal nitric oxide synthase protein isoform 2 [Homo sapiens]
ENSG00000196549	MME	466	702	563	306	211	342	2.23621	3.74271	2.69077	1.42236	1.24064	1.39813	0.00015695	-0.887808	down	[O]	Posttranslational modification, protein turnover, chaperones	Molecular Function: metalloendopeptidase activity (GO:0004222);; Cellular Component: integral component of membrane (GO:0016021);;	K01389|0.0e+00|hsa:4311|K01389 neprilysin [EC:3.4.24.11] | (RefSeq) MME, CALLA, CD10, CMT2T, NEP, SCA43, SFE; membrane metalloendopeptidase	Renin-angiotensin system (ko04614);; Hematopoietic cell lineage (ko04640);; Protein digestion and absorption (ko04974);; Alzheimer disease (ko05010)	[E]	Amino acid transport and metabolism	Peptidase family M13	Neprilysin OS=Homo sapiens OX=9606 GN=MME PE=1 SV=2	O	Posttranslational modification, protein turnover, chaperones	neprilysin isoform a [Homo sapiens]
ENSG00000047410	TPR	5447	9041	8820	4656	2951	4924	14.7421	23.1082	21.4312	12.0127	7.66653	11.6527	4.49e-05	-0.767287	down	--	--	Biological Process: cell cycle checkpoint (GO:0000075);; Biological Process: negative regulation of transcription from RNA polymerase II promoter (GO:0000122);; Biological Process: mitotic cell cycle (GO:0000278);; Cellular Component: chromosome, centromeric region (GO:0000775);; Cellular Component: kinetochore (GO:0000776);; Biological Process: regulation of chromatin assembly or disassembly (GO…	K09291|0.0e+00|hsa:7175|K09291 nucleoprotein TPR | (RefSeq) TPR; translocated promoter region, nuclear basket protein	RNA transport (ko03013);; Amyotrophic lateral sclerosis (ko05014);; Pathways in cancer (ko05200);; Thyroid cancer (ko05216)	[S]	Function unknown	TPR/MLP1/MLP2-like protein	Nucleoprotein TPR OS=Homo sapiens OX=9606 GN=TPR PE=1 SV=3	U	Intracellular trafficking, secretion, and vesicular transport	nucleoprotein TPR [Homo sapiens]
ENSG00000079819	EPB41L2	4847	8127	7705	4689	2480	5120	32.1006	53.8561	44.442	28.8291	14.7604	28.8972	0.00212752	-0.63657	down	--	--	Molecular Function: actin binding (GO:0003779);; Molecular Function: structural molecule activity (GO:0005198);; Cellular Component: nucleoplasm (GO:0005654);; Cellular Component: cytoskeleton (GO:0005856);; Cellular Component: plasma membrane (GO:0005886);; Cellular Component: cell junction (GO:0030054);;	K06107|2.0e-219|mna:107540322|K06107 erythrocyte membrane protein band 4.1 | (RefSeq) EPB41; protein 4.1 isoform X1	--	[R]	General function prediction only	4.1 protein C-terminal domain (CTD)	Band 4.1-like protein 2 OS=Homo sapiens OX=9606 GN=EPB41L2 PE=1 SV=1	S	Function unknown	band 4.1-like protein 2 isoform a [Homo sapiens]
ENSG00000184983	NDUFA6	1980	1727	1784	2359	2844	2238	43.2159	34.2655	34.2944	49.035	59.8257	41.9191	0.00408182	0.596019	up	--	--	Molecular Function: molecular_function (GO:0003674);; Molecular Function: catalytic activity (GO:0003824);; Molecular Function: NADH dehydrogenase activity (GO:0003954);; Cellular Component: cellular_component (GO:0005575);; Cellular Component: intracellular (GO:0005622);; Cellular Component: cell (GO:0005623);; Cellular Component: cytoplasm (GO:0005737);; Cellular Component: mitochondrion (GO:00…	K03950|5.3e-69|hsa:4700|K03950 NADH dehydrogenase (ubiquinone) 1 alpha subcomplex subunit 6 | (RefSeq) NDUFA6, B14, CI-B14, LYRM6, MC1DN33, NADHB14; NADH:ubiquinone oxidoreductase subunit A6	Oxidative phosphorylation (ko00190);; Thermogenesis (ko04714);; Retrograde endocannabinoid signaling (ko04723);; Non-alcoholic fatty liver disease (ko04932);; Alzheimer disease (ko05010);; Parkinson disease (ko05012);; Amyotrophic lateral sclerosis (ko05014);; Huntington disease (ko05016);; Prion disease (ko05020)	[C]	Energy production and conversion	Complex 1 protein (LYR family)	NADH dehydrogenase [ubiquinone] 1 alpha subcomplex subunit 6 OS=Homo sapiens OX=9606 GN=NDUFA6 PE=1 SV=4	I	Lipid transport and metabolism	NADH dehydrogenase [ubiquinone] 1 alpha subcomplex subunit 6 [Pan troglodytes]
ENSG00000126432	PRDX5	4411	3578	3975	5866	7721	5815	129.596	95.8125	103.621	165.838	220.81	151.095	0.000113021	0.858935	up	[O]	Posttranslational modification, protein turnover, chaperones	Molecular Function: peroxidase activity (GO:0004601);; Biological Process: cell redox homeostasis (GO:0045454);; Molecular Function: peroxiredoxin activity (GO:0051920);;	K11187|3.5e-113|hsa:25824|K11187 peroxiredoxin 5 [EC:1.11.1.24] | (RefSeq) PRDX5, ACR1, AOEB166, B166, HEL-S-55, PLP, PMP20, PRDX6, PRXV, SBBI10, prx-V; peroxiredoxin 5	Peroxisome (ko04146)	[O]	Posttranslational modification, protein turnover, chaperones	Redoxin	Peroxiredoxin-5, mitochondrial OS=Homo sapiens OX=9606 GN=PRDX5 PE=1 SV=4	O	Posttranslational modification, protein turnover, chaperones	peroxiredoxin-5, mitochondrial isoform L precursor [Homo sapiens]
ENSG00000135976	ANKRD36	212	360	351	192	126	195	0.917144	1.41967	1.34487	0.807954	0.525646	0.741072	0.0100409	-0.713087	down	--	--	Molecular Function: molecular_function (GO:0003674);; Biological Process: biological_process (GO:0008150);; Molecular Function: ion channel inhibitor activity (GO:0008200);; Molecular Function: channel regulator activity (GO:0016247);; Molecular Function: channel inhibitor activity (GO:0016248);; Biological Process: biological regulation (GO:0065007);; Biological Process: regulation of molecular …	K17299|7.8e-47|ggo:101124879|K17299 POTE ankyrin domain family protein | (RefSeq) ANKRD30A; ankyrin repeat domain-containing protein 30A	--	--	--	CCDC144C protein coiled-coil region	Ankyrin repeat domain-containing protein 36A OS=Homo sapiens OX=9606 GN=ANKRD36 PE=2 SV=4	S	Function unknown	ankyrin repeat domain-containing protein 36A isoform 1 [Homo sapiens]
ENSG00000104872	PIH1D1	1939	1500	1615	2161	2683	2182	43.7058	31.1466	32.27	46.4977	57.6452	42.7457	0.00387819	0.627155	up	--	--	Biological Process: small nucleolar ribonucleoprotein complex assembly (GO:0000491);; Biological Process: box C/D snoRNP assembly (GO:0000492);; Molecular Function: transcription regulatory region sequence-specific DNA binding (GO:0000976);; Molecular Function: RNA polymerase I regulatory region DNA binding (GO:0001013);; Molecular Function: core promoter sequence-specific DNA binding (GO:0001046…	K12302|6.5e-30|cmy:102947352|K12302 MFS transporter, ACS family, solute carrier family 17 (sodium-dependent inorganic phosphate cotransporter), member 6/7/8 | (RefSeq) PIH1 domain-containing protein 1-like	--	[S]	Function unknown	PIH1 N-terminal domain	PIH1 domain-containing protein 1 OS=Homo sapiens OX=9606 GN=PIH1D1 PE=1 SV=1	S	Function unknown	PIH1 domain-containing protein 1 [Homo sapiens]
ENSG00000151503	NCAPD3	2312	3311	3245	1828	1191	2184	12.0108	15.9983	15.2856	9.46068	6.00828	10.1003	0.00021005	-0.651833	down	--	--	Cellular Component: condensed chromosome, centromeric region (GO:0000779);; Cellular Component: nuclear condensin complex (GO:0000799);; Molecular Function: chromatin binding (GO:0003682);; Biological Process: mitotic chromosome condensation (GO:0007076);; Biological Process: meiotic chromosome condensation (GO:0010032);; Biological Process: cell division (GO:0051301);; Biological Process: chromo…	K11491|0.0e+00|hsa:23310|K11491 condensin-2 complex subunit D3 | (RefSeq) NCAPD3, CAP-D3, CAPD3, MCPH22, hCAP-D3, hHCP-6, hcp-6; non-SMC condensin II complex subunit D3	--	[S]	Function unknown	non-SMC mitotic condensation complex subunit 1	Condensin-2 complex subunit D3 OS=Homo sapiens OX=9606 GN=NCAPD3 PE=1 SV=2	S	Function unknown	KIAA0056 protein, isoform CRA_b [Homo sapiens]
ENSG00000168061	SAC3D1	253	179	215	391	463	340	4.32468	2.73601	3.37481	6.69203	7.94032	5.31129	0.000511535	1.03897	up	--	--	--	K16734|3.1e-199|hsa:29901|K16734 SAC3 domain-containing protein 1 | (RefSeq) SAC3D1, HSU79266, SHD1; SAC3 domain containing 1	--	[UD]	Intracellular trafficking, secretion, and vesicular transport;; Cell cycle control, cell division, chromosome partitioning	SAC3/GANP family	SAC3 domain-containing protein 1 OS=Homo sapiens OX=9606 GN=SAC3D1 PE=1 SV=2	DU	Cell cycle control, cell division, chromosome partitioning;; Intracellular trafficking, secretion, and vesicular transport	SAC3 domain containing 1, isoform CRA_b [Homo sapiens]
ENSG00000172336	POP7	1499	1222	1241	1728	1965	1780	42.2651	31.3722	30.8941	46.685	53.4619	44.1122	0.00269563	0.610131	up	--	--	Molecular Function: nucleic acid binding (GO:0003676);; Molecular Function: ribonuclease P activity (GO:0004526);; Cellular Component: nucleus (GO:0005634);; Biological Process: tRNA processing (GO:0008033);;	K14527|2.5e-72|ggo:101140289|K14527 ribonuclease P/MRP protein subunit RPP20 [EC:3.1.26.5] | (RefSeq) POP7; ribonuclease P protein subunit p20 isoform X2	Ribosome biogenesis in eukaryotes (ko03008);; RNA transport (ko03013)	--	--	Rpp20 subunit of nuclear RNase MRP and P	Ribonuclease P protein subunit p20 OS=Homo sapiens OX=9606 GN=POP7 PE=1 SV=2	J	Translation, ribosomal structure and biogenesis	ribonuclease P protein subunit p20 [Homo sapiens]
ENSG00000164898	FMC1	212	186	206	307	302	283	4.56343	3.64425	3.91525	6.33618	6.28615	5.35577	0.00867622	0.706482	up	--	--	Molecular Function: mRNA binding (GO:0003729);; Cellular Component: U1 snRNP (GO:0005685);; Biological Process: mRNA splice site selection (GO:0006376);;	K13212|2.6e-43|hsa:100996928|K13212 RNA-binding protein Luc7-like 2 | (RefSeq) FMC1-LUC7L2, C7orf55, C7orf55-LUC7L2, FMC1; FMC1-LUC7L2 readthrough	--	--	--	--	Protein FMC1 homolog OS=Homo sapiens OX=9606 GN=FMC1 PE=1 SV=2	S	Function unknown	protein FMC1 homolog [Homo sapiens]
ENSG00000108107	RPL28	27318	21329	22390	34640	47628	36274	226.705	190.24	193.867	306.397	537.194	271.752	0.000116919	0.89712	up	--	--	Molecular Function: structural constituent of ribosome (GO:0003735);; Cellular Component: ribosome (GO:0005840);; Biological Process: translation (GO:0006412);;	K02903|9.7e-69|hsa:6158|K02903 large subunit ribosomal protein L28e | (RefSeq) RPL28, L28; ribosomal protein L28	Ribosome (ko03010)	[J]	Translation, ribosomal structure and biogenesis	Ribosomal L28e protein family	60S ribosomal protein L28 OS=Homo sapiens OX=9606 GN=RPL28 PE=1 SV=3	J	Translation, ribosomal structure and biogenesis	60S ribosomal protein L28 isoform 2 [Homo sapiens]
ENSG00000167775	CD320	5089	3907	4469	6450	6350	6132	108.124	74.235	83.4799	130.882	128.061	113.872	0.0010768	0.629451	up	--	--	--	K06734|1.3e-09|hsa:51293|K06734 CD320 antigen | (RefSeq) CD320, 8D6, 8D6A, TCBLR, TCN2R; CD320 molecule	--	[T]	Signal transduction mechanisms	--	CD320 antigen OS=Homo sapiens OX=9606 GN=CD320 PE=1 SV=1	S	Function unknown	CD320 isoform 3, partial [Pan troglodytes]
ENSG00000107036	RIC1	913	1772	1509	846	554	903	3.52603	6.30188	5.36497	3.21794	2.06962	3.11096	0.000637347	-0.732387	down	--	--	Biological Process: intracellular protein transport (GO:0006886);; Cellular Component: RIC1-RGP1 guanyl-nucleotide exchange factor complex (GO:0034066);;	K20476|0.0e+00|hsa:57589|K20476 RAB6A-GEF complex partner protein 1 | (RefSeq) RIC1, CATIFA, CIP150, KIAA1432, bA207C16.1; RIC1 homolog, RAB6A GEF complex partner 1	--	[R]	General function prediction only	RIC1	Guanine nucleotide exchange factor subunit RIC1 OS=Homo sapiens OX=9606 GN=RIC1 PE=1 SV=2	S	Function unknown	guanine nucleotide exchange factor subunit RIC1 isoform a [Homo sapiens]
ENSG00000157657	ZNF618	1893	3733	3545	1783	1080	1712	5.69465	10.0316	9.29123	4.92585	2.97206	4.32919	3.75e-05	-0.867185	down	--	--	Molecular Function: RNA polymerase II transcription factor activity, sequence-specific DNA binding (GO:0000981);; Molecular Function: molecular_function (GO:0003674);; Molecular Function: transcription factor activity, sequence-specific DNA binding (GO:0003700);; Biological Process: regulation of transcription, DNA-templated (GO:0006355);; Biological Process: regulation of transcription from RNA …	--	--	[L]	Replication, recombination and repair	C2H2-type zinc finger	Zinc finger protein 618 OS=Homo sapiens OX=9606 GN=ZNF618 PE=1 SV=1	S	Function unknown	zinc finger protein 618 isoform 2 [Homo sapiens]
ENSG00000111684	LPCAT3	343	411	515	355	101	288	3.9634	4.25423	5.11467	3.89551	1.09443	2.84563	0.043122	-0.676921	down	--	--	Cellular Component: integral component of membrane (GO:0016021);;	K13515|1.6e-200|hsa:10162|K13515 lysophospholipid acyltransferase 5 [EC:2.3.1.23 2.3.1.-] | (RefSeq) LPCAT3, C3F, LPCAT, LPLAT_5, LPSAT, MBOAT5, OACT5, nessy; lysophosphatidylcholine acyltransferase 3	Glycerophospholipid metabolism (ko00564);; Ferroptosis (ko04216)	[S]	Function unknown	MBOAT, membrane-bound O-acyltransferase family	Lysophospholipid acyltransferase 5 OS=Homo sapiens OX=9606 GN=LPCAT3 PE=1 SV=1	I	Lipid transport and metabolism	O-acyltransferase (membrane bound) domain containing 5, isoform CRA_a [Homo sapiens]
ENSG00000187608	ISG15	1178	1130	1497	2127	2607	2059	48.3163	41.7656	53.8141	82.5416	102.631	73.3618	1.37e-06	1.0058	up	--	--	Biological Process: DNA synthesis involved in DNA repair (GO:0000731);; Biological Process: regulation of cytokine production (GO:0001817);; Biological Process: negative regulation of cytokine production (GO:0001818);; Biological Process: immune effector process (GO:0002252);; Biological Process: immune system process (GO:0002376);; Biological Process: regulation of immune system process (GO:0002…	K12159|8.0e-83|hsa:9636|K12159 ubiquitin cross-reactive protein | (RefSeq) ISG15, G1P2, IFI15, IMD38, IP17, UCRP, hUCRP; ISG15 ubiquitin like modifier	RIG-I-like receptor signaling pathway (ko04622);; Human papillomavirus infection (ko05165);; Epstein-Barr virus infection (ko05169)	[OR]	Posttranslational modification, protein turnover, chaperones;; General function prediction only	Ubiquitin family	Ubiquitin-like protein ISG15 OS=Homo sapiens OX=9606 GN=ISG15 PE=1 SV=5	O	Posttranslational modification, protein turnover, chaperones	ubiquitin-like protein ISG15 [Homo sapiens]
ENSG00000123684	LPGAT1	1723	516	435	1711	1276	2068	5.78551	6.02766	4.92519	5.50776	4.13632	6.10618	0.0214755	0.965652	up	--	--	Molecular Function: molecular_function (GO:0003674);; Molecular Function: catalytic activity (GO:0003824);; Molecular Function: 1-acylglycerol-3-phosphate O-acyltransferase activity (GO:0003841);; Cellular Component: cellular_component (GO:0005575);; Cellular Component: intracellular (GO:0005622);; Cellular Component: cell (GO:0005623);; Cellular Component: cytoplasm (GO:0005737);; Cellular Compo…	K13514|1.1e-215|hsa:9926|K13514 lysophosphatidylglycerol acyltransferase 1 [EC:2.3.1.-] | (RefSeq) LPGAT1, FAM34A, FAM34A1, NET8; lysophosphatidylglycerol acyltransferase 1	Glycerophospholipid metabolism (ko00564)	[I]	Lipid transport and metabolism	Acyltransferase C-terminus	Acyl-CoA:lysophosphatidylglycerol acyltransferase 1 OS=Homo sapiens OX=9606 GN=LPGAT1 PE=1 SV=1	I	Lipid transport and metabolism	acyl-CoA:lysophosphatidylglycerol acyltransferase 1 isoform 2 [Homo sapiens]
ENSG00000167333	TRIM68	384	596	608	335	253	346	2.99039	4.36042	4.24343	2.52176	1.89967	2.40136	0.00742466	-0.625619	down	--	--	Molecular Function: zinc ion binding (GO:0008270);;	K12033|3.0e-282|hsa:55128|K12033 tripartite motif-containing protein 68 [EC:2.3.2.27] | (RefSeq) TRIM68, GC109, RNF137, SS-56, SS56; tripartite motif containing 68	--	[O]	Posttranslational modification, protein turnover, chaperones	SPRY-associated domain	E3 ubiquitin-protein ligase TRIM68 OS=Homo sapiens OX=9606 GN=TRIM68 PE=1 SV=1	S	Function unknown	E3 ubiquitin-protein ligase TRIM68 isoform 1 [Homo sapiens]
ENSG00000119632	IFI27L2	253	197	240	317	554	368	12.9398	9.13737	10.827	15.5209	27.3459	16.5196	0.00155354	1.02041	up	--	--	Cellular Component: integral component of membrane (GO:0016021);;	--	--	--	--	Interferon-induced 6-16 family	Interferon alpha-inducible protein 27-like protein 2 OS=Homo sapiens OX=9606 GN=IFI27L2 PE=2 SV=1	S	Function unknown	family with sequence similarity 14, member A, isoform CRA_b [Homo sapiens]
ENSG00000159199	ATP5MC1	2941	2492	2466	3440	4688	3579	128.372	99.5551	95.0442	144.021	197.599	138.544	0.000911075	0.727658	up	[C]	Energy production and conversion	Molecular Function: lipid binding (GO:0008289);; Molecular Function: hydrogen ion transmembrane transporter activity (GO:0015078);; Biological Process: ATP synthesis coupled proton transport (GO:0015986);; Cellular Component: integral component of membrane (GO:0016021);; Cellular Component: proton-transporting ATP synthase complex, coupling factor F(o) (GO:0045263);;	K02128|1.0e-65|hsa:516|K02128 F-type H+-transporting ATPase subunit c | (RefSeq) ATP5MC1, ATP5A, ATP5G, ATP5G1; ATP synthase membrane subunit c locus 1	Oxidative phosphorylation (ko00190);; Thermogenesis (ko04714);; Alzheimer disease (ko05010);; Parkinson disease (ko05012);; Amyotrophic lateral sclerosis (ko05014);; Huntington disease (ko05016);; Prion disease (ko05020)	[C]	Energy production and conversion	ATP synthase subunit C	ATP synthase F(0) complex subunit C1, mitochondrial OS=Homo sapiens OX=9606 GN=ATP5MC1 PE=1 SV=2	C	Energy production and conversion	ATP synthase F(0) complex subunit C1, mitochondrial precursor [Homo sapiens]
ENSG00000203812	HIST2H2AA3	58	38	55	57	180	55	2.75723	1.63635	2.27918	2.60073	8.2669	2.28016	0.0243198	1.18113	up	--	--	Cellular Component: nucleosome (GO:0000786);; Molecular Function: DNA binding (GO:0003677);; Cellular Component: nucleus (GO:0005634);; Molecular Function: protein heterodimerization activity (GO:0046982);;	K11251|2.4e-64|aml:100466877|K11251 histone H2A | (RefSeq) histone H2A type 2-A	Necroptosis (ko04217);; Alcoholism (ko05034);; Systemic lupus erythematosus (ko05322)	[B]	Chromatin structure and dynamics	C-terminus of histone H2A	Histone H2A type 2-A OS=Homo sapiens OX=9606 GN=H2AC18 PE=1 SV=3	B	Chromatin structure and dynamics	PREDICTED: LOW QUALITY PROTEIN: uncharacterized protein LOC105821768 [Propithecus coquereli]
ENSG00000106803	SEC61B	3989	3281	3318	4660	5447	4863	191.2	143.24	140.334	213.945	252.058	204.881	0.0013899	0.64563	up	--	--	Cellular Component: Sec61 translocon complex (GO:0005784);; Biological Process: intracellular protein transport (GO:0006886);; Cellular Component: integral component of membrane (GO:0016021);;	K09481|1.2e-17|aam:106496978|K09481 protein transport protein SEC61 subunit beta | (RefSeq) SEC61B; Sec61 translocon beta subunit	Protein export (ko03060);; Protein processing in endoplasmic reticulum (ko04141);; Phagosome (ko04145)	[O]	Posttranslational modification, protein turnover, chaperones	Sec61beta family	Protein transport protein Sec61 subunit beta OS=Homo sapiens OX=9606 GN=SEC61B PE=1 SV=2	U	Intracellular trafficking, secretion, and vesicular transport	protein translocation complex beta variant, partial [Homo sapiens]
ENSG00000187801	ZFP69B	161	241	240	98	118	156	2.10872	2.81276	2.68248	1.18148	1.41102	1.75691	0.0352073	-0.641642	down	--	--	Molecular Function: RNA polymerase II transcription factor activity, sequence-specific DNA binding (GO:0000981);; Molecular Function: molecular_function (GO:0003674);; Molecular Function: nucleic acid binding (GO:0003676);; Molecular Function: transcription factor activity, sequence-specific DNA binding (GO:0003700);; Cellular Component: cellular_component (GO:0005575);; Cellular Component: intra…	K09228|7.4e-165|hsa:65243|K09228 KRAB domain-containing zinc finger protein | (RefSeq) ZFP69B, ZKSCAN23B, ZNF643, ZSCAN54B; ZFP69 zinc finger protein B	Herpes simplex virus 1 infection (ko05168)	[R]	General function prediction only	Zinc-finger double domain	Zinc finger protein 69 homolog B OS=Homo sapiens OX=9606 GN=ZFP69B PE=1 SV=2	S	Function unknown	zinc finger protein 69 homolog B [Homo sapiens]
ENSG00000007908	SELE	633	866	859	523	350	544	4.29086	5.35978	5.18826	3.38646	2.28042	3.2347	0.002081	-0.608573	down	--	--	Biological Process: cell adhesion (GO:0007155);; Cellular Component: integral component of membrane (GO:0016021);; Molecular Function: carbohydrate binding (GO:0030246);;	K06494|0.0e+00|hsa:6401|K06494 selectin, endothelial cell | (RefSeq) SELE, CD62E, ELAM, ELAM1, ESEL, LECAM2; selectin E	Cell adhesion molecules (ko04514);; TNF signaling pathway (ko04668);; AGE-RAGE signaling pathway in diabetic complications (ko04933);; African trypanosomiasis (ko05143);; Malaria (ko05144);; Fluid shear stress and atherosclerosis (ko05418)	[TV]	Signal transduction mechanisms;; Defense mechanisms	Sushi repeat (SCR repeat)	E-selectin OS=Homo sapiens OX=9606 GN=SELE PE=1 SV=1	S	Function unknown	E-selectin precursor [Homo sapiens]
Homo_sapiens_newGene_4257	Homo_sapiens_newGene_4257	58	59	47	20	9	27	1.00324	0.677019	0.555528	0.117342	0.087519	0.29851	0.000408056	-1.45407	down	--	--	Molecular Function: ATP binding (GO:0005524);; Molecular Function: cysteine-type endopeptidase inhibitor activity involved in apoptotic process (GO:0043027);;	K12807|0.0e+00|hsa:4671|K12807 baculoviral IAP repeat-containing protein 1 | (RefSeq) NAIP, BIRC1, NLRB1, psiNAIP; NLR family apoptosis inhibitory protein	NOD-like receptor signaling pathway (ko04621);; Pathogenic Escherichia coli infection (ko05130);; Shigellosis (ko05131);; Salmonella infection (ko05132);; Legionellosis (ko05134)	--	--	NLRC4 helical domain	Baculoviral IAP repeat-containing protein 1 OS=Homo sapiens OX=9606 GN=NAIP PE=1 SV=3	D	Cell cycle control, cell division, chromosome partitioning	neuronal apoptosis inhibitory protein [Homo sapiens]
ENSG00000167550	RHEBL1	39	48	35	66	81	41	0.879398	0.967434	0.654701	1.36448	1.61609	0.767439	0.0489573	0.802717	up	--	--	--	K07849|8.1e-08|cge:100765176|K07849 Ras homolog enriched in brain like 1 | (RefSeq) Rhebl1; GTPase RhebL1 isoform X1	--	--	--	--	--	S	Function unknown	RHEBL1 isoform 1 [Pan troglodytes]
ENSG00000083168	KAT6A	1030	2560	2133	809	570	958	2.92653	7.46286	5.73899	2.1993	1.55183	2.38627	3.04e-06	-1.15297	down	--	--	Cellular Component: nucleosome (GO:0000786);; Molecular Function: DNA binding (GO:0003677);; Molecular Function: transcription coactivator activity (GO:0003713);; Molecular Function: histone acetyltransferase activity (GO:0004402);; Biological Process: nucleosome assembly (GO:0006334);; Biological Process: regulation of transcription, DNA-templated (GO:0006355);; Cellular Component: host cell nuc…	K11305|0.0e+00|hsa:7994|K11305 histone acetyltransferase MYST3 [EC:2.3.1.48] | (RefSeq) KAT6A, ARTHS, MOZ, MRD32, MYST-3, MYST3, RUNXBP2, ZC2HC6A, ZNF220; lysine acetyltransferase 6A	Signaling pathways regulating pluripotency of stem cells (ko04550)	[B]	Chromatin structure and dynamics	MOZ/SAS family	Histone acetyltransferase KAT6A OS=Homo sapiens OX=9606 GN=KAT6A PE=1 SV=2	B	Chromatin structure and dynamics	histone acetyltransferase KAT6A isoform 1 [Homo sapiens]
ENSG00000186479	RGS7BP	256	807	628	218	78	246	1.60615	4.61899	3.48391	1.31046	0.469316	1.35465	8.33e-05	-1.53125	down	--	--	Cellular Component: cellular_component (GO:0005575);; Cellular Component: intracellular (GO:0005622);; Cellular Component: cell (GO:0005623);; Cellular Component: nucleus (GO:0005634);; Cellular Component: cytoplasm (GO:0005737);; Cellular Component: plasma membrane (GO:0005886);; Biological Process: cell communication (GO:0007154);; Biological Process: signal transduction (GO:0007165);; Biologic…	--	--	--	--	--	Regulator of G-protein signaling 7-binding protein OS=Homo sapiens OX=9606 GN=RGS7BP PE=2 SV=3	K	Transcription	regulator of G-protein signaling 7-binding protein isoform 1 [Homo sapiens]
ENSG00000179295	PTPN11	5038	9141	8430	4984	2996	5571	21.7061	36.1361	32.2686	20.5376	12.4835	21.2832	0.00243305	-0.615279	down	[T]	Signal transduction mechanisms	Molecular Function: protein tyrosine phosphatase activity (GO:0004725);;	K07293|0.0e+00|mcc:712044|K07293 tyrosine-protein phosphatase non-receptor type 11 [EC:3.1.3.48] | (RefSeq) PTPN11; tyrosine-protein phosphatase non-receptor type 11	Ras signaling pathway (ko04014);; Phospholipase D signaling pathway (ko04072);; Axon guidance (ko04360);; C-type lectin receptor signaling pathway (ko04625);; JAK-STAT signaling pathway (ko04630);; Natural killer cell mediated cytotoxicity (ko04650);; Leukocyte transendothelial migration (ko04670);; Neurotrophin signaling pathway (ko04722);; Adipocytokine signaling pathway (ko04920);; Insulin res…	[T]	Signal transduction mechanisms	Protein-tyrosine phosphatase	Tyrosine-protein phosphatase non-receptor type 11 OS=Homo sapiens OX=9606 GN=PTPN11 PE=1 SV=3	T	Signal transduction mechanisms	tyrosine-protein phosphatase non-receptor type 11 [Macaca mulatta]
ENSG00000106400	ZNHIT1	4065	3076	3254	5356	7128	6164	86.7483	59.7851	61.3137	109.514	146.786	115.625	7.54e-06	0.991377	up	--	--	Biological Process: histone exchange (GO:0043486);; Molecular Function: metal ion binding (GO:0046872);;	K11663|8.3e-85|bta:514997|K11663 zinc finger HIT domain-containing protein 1 | (RefSeq) ZNHIT1; zinc finger HIT domain-containing protein 1	--	[R]	General function prediction only	HIT zinc finger	Zinc finger HIT domain-containing protein 1 OS=Homo sapiens OX=9606 GN=ZNHIT1 PE=1 SV=1	S	Function unknown	zinc finger HIT domain-containing protein 1 isoform X1 [Hylobates moloch]
ENSG00000064393	HIPK2	2499	5790	4833	2305	1121	2666	4.42227	9.40103	7.58627	4.01765	1.98064	4.28164	0.000111244	-0.992426	down	[M]	Cell wall/membrane/envelope biogenesis	Molecular Function: protein kinase activity (GO:0004672);; Molecular Function: ATP binding (GO:0005524);;	K08826|0.0e+00|hsa:28996|K08826 homeodomain interacting protein kinase [EC:2.7.11.1] | (RefSeq) HIPK2, PRO0593; homeodomain interacting protein kinase 2	Cellular senescence (ko04218)	[R]	General function prediction only	Protein kinase domain	Homeodomain-interacting protein kinase 2 OS=Homo sapiens OX=9606 GN=HIPK2 PE=1 SV=2	T	Signal transduction mechanisms	homeodomain-interacting protein kinase 2 isoform 1 [Homo sapiens]
ENSG00000196367	TRRAP	1965	3892	3842	2208	1069	2169	4.71711	7.62056	8.00935	5.31217	2.13072	4.88563	0.00225391	-0.71079	down	--	--	Cellular Component: histone acetyltransferase complex (GO:0000123);; Cellular Component: nucleoplasm (GO:0005654);; Cellular Component: Golgi apparatus (GO:0005794);; Molecular Function: kinase activity (GO:0016301);; Biological Process: histone acetylation (GO:0016573);;	K08874|0.0e+00|hsa:8295|K08874 transformation/transcription domain-associated protein | (RefSeq) TRRAP, DEDDFA, DFNA75, PAF350/400, PAF400, STAF40, TR-AP, Tra1; transformation/transcription domain associated protein	Human T-cell leukemia virus 1 infection (ko05166)	[TBLD]	Signal transduction mechanisms;; Chromatin structure and dynamics;; Replication, recombination and repair;; Cell cycle control, cell division, chromosome partitioning	FAT domain	Transformation/transcription domain-associated protein OS=Homo sapiens OX=9606 GN=TRRAP PE=1 SV=3	BDLTU	Chromatin structure and dynamics;; Cell cycle control, cell division, chromosome partitioning;; Replication, recombination and repair;; Signal transduction mechanisms;; Intracellular trafficking, secretion, and vesicular transport	transformation/transcription domain-associated protein isoform 1 [Homo sapiens]
ENSG00000127184	COX7C	3159	2841	2777	4129	5603	4324	121.76	99.8953	94.4669	153.356	210.732	147.601	9.39e-05	0.84117	up	--	--	Molecular Function: cytochrome-c oxidase activity (GO:0004129);;	K02272|2.0e-29|ggo:101133649|K02272 cytochrome c oxidase subunit 7c | (RefSeq) cytochrome c oxidase subunit 7C, mitochondrial	Oxidative phosphorylation (ko00190);; Cardiac muscle contraction (ko04260);; Thermogenesis (ko04714);; Non-alcoholic fatty liver disease (ko04932);; Alzheimer disease (ko05010);; Parkinson disease (ko05012);; Amyotrophic lateral sclerosis (ko05014);; Huntington disease (ko05016);; Prion disease (ko05020)	[C]	Energy production and conversion	Cytochrome c oxidase subunit VIIc	Cytochrome c oxidase subunit 7C, mitochondrial OS=Homo sapiens OX=9606 GN=COX7C PE=1 SV=1	O	Posttranslational modification, protein turnover, chaperones	cytochrome c oxidase subunit 7C, mitochondrial precursor [Pan troglodytes]
ENSG00000110492	MDK	4963	3937	4262	5350	6678	5943	149.387	108.977	112.653	156.589	193.047	156.066	0.00386866	0.597266	up	--	--	Molecular Function: growth factor activity (GO:0008083);;	K06828|2.1e-75|csab:103236472|K06828 midkine | (RefSeq) MDK; midkine (neurite growth-promoting factor 2)	--	--	--	PTN/MK heparin-binding protein family, C-terminal domain	Midkine OS=Homo sapiens OX=9606 GN=MDK PE=1 SV=1	U	Intracellular trafficking, secretion, and vesicular transport	MDK isoform 5 [Pan troglodytes]
ENSG00000214253	FIS1	4121	3187	3420	4585	6474	4663	144.245	101.699	106.021	154.81	220.025	144.13	0.0026747	0.713954	up	--	--	--	--	--	--	--	--	--	U	Intracellular trafficking, secretion, and vesicular transport	FIS1 isoform 2 [Pan troglodytes]
ENSG00000146232	NFKBIE	1639	1416	1481	2033	2367	2066	16.5876	13.0564	13.24	19.7251	23.1309	18.4226	0.000873083	0.661903	up	[T]	Signal transduction mechanisms	Cellular Component: fibrillar center (GO:0001650);; Cellular Component: nucleoplasm (GO:0005654);; Cellular Component: Golgi apparatus (GO:0005794);; Cellular Component: cytosol (GO:0005829);; Biological Process: D-serine transport (GO:0042942);; Cellular Component: perinuclear region of cytoplasm (GO:0048471);;	K05872|6.3e-259|hsa:4794|K05872 NF-kappa-B inhibitor epsilon | (RefSeq) NFKBIE, IKBE; NFKB inhibitor epsilon	Th1 and Th2 cell differentiation (ko04658);; Th17 cell differentiation (ko04659);; T cell receptor signaling pathway (ko04660);; B cell receptor signaling pathway (ko04662);; Neurotrophin signaling pathway (ko04722);; Adipocytokine signaling pathway (ko04920);; Epstein-Barr virus infection (ko05169);; PD-L1 expression and PD-1 checkpoint pathway in cancer (ko05235)	[R]	General function prediction only	Ankyrin repeats (3 copies)	NF-kappa-B inhibitor epsilon OS=Homo sapiens OX=9606 GN=NFKBIE PE=1 SV=3	S	Function unknown	RecName: Full=NF-kappa-B inhibitor epsilon; Short=NF-kappa-BIE; AltName: Full=I-kappa-B-epsilon; Short=IkB-E; Short=IkB-epsilon; Short=IkappaBepsilon [Homo sapiens]
ENSG00000196935	SRGAP1	432	742	704	374	274	385	0.807324	0.775561	1.38135	0.401404	0.295593	0.378824	0.00198742	-0.722128	down	--	--	Molecular Function: GTPase activator activity (GO:0005096);; Biological Process: signal transduction (GO:0007165);;	K07526|0.0e+00|csab:103238637|K07526 SLIT-ROBO Rho GTPase activating protein | (RefSeq) SRGAP1; SLIT-ROBO Rho GTPase activating protein 1	Axon guidance (ko04360)	[Z]	Cytoskeleton	RhoGAP domain	SLIT-ROBO Rho GTPase-activating protein 1 OS=Homo sapiens OX=9606 GN=SRGAP1 PE=1 SV=1	U	Intracellular trafficking, secretion, and vesicular transport	SRGAP1, partial [Homo sapiens]
ENSG00000151150	ANK3	170	336	336	152	93	210	0.437264	1.24963	1.0952	0.684911	0.18167	0.80882	0.0163	-0.768627	down	--	--	Cellular Component: plasma membrane (GO:0005886);; Biological Process: signal transduction (GO:0007165);;	K10380|0.0e+00|hsa:288|K10380 ankyrin | (RefSeq) ANK3, ANKYRIN-G, MRT37; ankyrin 3	Proteoglycans in cancer (ko05205)	[M]	Cell wall/membrane/envelope biogenesis	Ankyrin repeats (3 copies)	Ankyrin-3 OS=Homo sapiens OX=9606 GN=ANK3 PE=1 SV=3	S	Function unknown	ankyrin 3, node of Ranvier (ankyrin G), isoform CRA_b [Homo sapiens]
Homo_sapiens_newGene_3902	Homo_sapiens_newGene_3902	255	304	355	176	90	151	0.855318	1.02468	1.05182	0.565196	0.29066	0.488793	0.000356817	-1.01224	down	--	--	--	--	--	--	--	--	Putative uncharacterized protein FLJ46235 OS=Homo sapiens OX=9606 PE=2 SV=1	--	--	nascent polypeptide-associated complex subunit alpha, muscle-specific form-like [Pan paniscus]
ENSG00000151692	RNF144A	273	311	365	181	132	176	1.23854	1.28577	1.46549	0.788918	0.576995	0.701034	0.00135012	-0.823659	down	--	--	Molecular Function: ubiquitin-protein transferase activity (GO:0004842);; Cellular Component: intracellular membrane-bounded organelle (GO:0043231);; Molecular Function: metal ion binding (GO:0046872);;	K11975|3.8e-179|hsa:9781|K11975 E3 ubiquitin-protein ligase RNF144 [EC:2.3.2.31] | (RefSeq) RNF144A, RNF144, UBCE7IP4, hUIP4; ring finger protein 144A	--	[O]	Posttranslational modification, protein turnover, chaperones	IBR domain, a half RING-finger domain	E3 ubiquitin-protein ligase RNF144A OS=Homo sapiens OX=9606 GN=RNF144A PE=1 SV=2	O	Posttranslational modification, protein turnover, chaperones	E3 ubiquitin-protein ligase RNF144A isoform 2 [Homo sapiens]
ENSG00000145390	USP53	825	1479	1411	780	415	912	3.56631	5.86057	5.51807	3.22064	1.77825	3.45277	0.00264974	-0.703945	down	--	--	Biological Process: protein deubiquitination (GO:0016579);; Molecular Function: thiol-dependent ubiquitinyl hydrolase activity (GO:0036459);;	--	--	[O]	Posttranslational modification, protein turnover, chaperones	Ubiquitin carboxyl-terminal hydrolase	Inactive ubiquitin carboxyl-terminal hydrolase 53 OS=Homo sapiens OX=9606 GN=USP53 PE=1 SV=2	O	Posttranslational modification, protein turnover, chaperones	inactive ubiquitin carboxyl-terminal hydrolase 53 isoform 1 [Homo sapiens]
ENSG00000103266	STUB1	4059	2919	3366	4739	5140	5024	77.767	50.3588	56.6643	85.1549	92.6018	82.2036	0.00105564	0.663059	up	--	--	Molecular Function: ubiquitin-protein transferase activity (GO:0004842);; Cellular Component: nucleoplasm (GO:0005654);; Cellular Component: cytosol (GO:0005829);;	K09561|2.7e-127|sbq:101038854|K09561 STIP1 homology and U-box containing protein 1 [EC:2.3.2.27] | (RefSeq) STUB1; E3 ubiquitin-protein ligase CHIP isoform X2	Ubiquitin mediated proteolysis (ko04120);; Protein processing in endoplasmic reticulum (ko04141)	[O]	Posttranslational modification, protein turnover, chaperones	U-box domain	E3 ubiquitin-protein ligase CHIP OS=Homo sapiens OX=9606 GN=STUB1 PE=1 SV=2	O	Posttranslational modification, protein turnover, chaperones	E3 ubiquitin-protein ligase CHIP isoform b [Homo sapiens]
ENSG00000102466	FGF14	160	105	149	133	340	277	0.322798	0.193747	0.266336	0.257574	0.665443	0.493001	0.00964802	1.02339	up	--	--	Molecular Function: growth factor activity (GO:0008083);;	K23920|9.9e-144|cjc:100411110|K23920 fibroblast growth factor 14 | (RefSeq) FGF14; fibroblast growth factor 14	Spinocerebellar ataxia (ko05017)	[T]	Signal transduction mechanisms	Fibroblast growth factor	Fibroblast growth factor 14 OS=Homo sapiens OX=9606 GN=FGF14 PE=1 SV=1	T	Signal transduction mechanisms	fibroblast growth factor 14 isoform 1B [Homo sapiens]
ENSG00000169330	MINAR1	53	134	69	47	40	31	0.204079	0.565208	0.233576	0.174382	0.148969	0.105132	0.0255426	-0.946205	down	--	--	--	K08631|7.3e-128|bpec:110162567|K08631 a disintegrin and metalloproteinase with thrombospondin motifs 17 [EC:3.4.24.-] | (RefSeq) uncharacterized protein LOC110162567	--	--	--	MINAR1 C-terminal domain	Major intrinsically disordered Notch2-binding receptor 1 OS=Homo sapiens OX=9606 GN=MINAR1 PE=1 SV=3	S	Function unknown	major intrinsically disordered Notch2-binding receptor 1 [Homo sapiens]
ENSG00000116649	SRM	6705	5217	5808	8090	8637	8351	139.999	99.7238	107.205	161.584	173.423	152.52	0.000980171	0.639579	up	[E]	Amino acid transport and metabolism	Biological Process: polyamine biosynthetic process (GO:0006596);; Molecular Function: transferase activity (GO:0016740);;	K00797|1.8e-176|csab:103225616|K00797 spermidine synthase [EC:2.5.1.16] | (RefSeq) SRM; spermidine synthase	Cysteine and methionine metabolism (ko00270);; Arginine and proline metabolism (ko00330);; Glutathione metabolism (ko00480)	[E]	Amino acid transport and metabolism	Spermine/spermidine synthase domain	Spermidine synthase OS=Homo sapiens OX=9606 GN=SRM PE=1 SV=1	E	Amino acid transport and metabolism	PREDICTED: spermidine synthase [Chlorocebus sabaeus]
ENSG00000284753	EEF1AKMT4	114	116	98	187	169	194	1.63249	1.51464	1.23752	2.56761	2.33205	2.43578	0.00328648	0.8759	up	[H]	Coenzyme transport and metabolism	Molecular Function: methyltransferase activity (GO:0008168);;	K22857|2.0e-147|hsa:110599564|K22857 EEF1A lysine methyltransferase 4 [EC:2.1.1.-] | (RefSeq) EEF1AKMT4; EEF1A lysine methyltransferase 4	--	[E]	Amino acid transport and metabolism	Methyltransferase domain	EEF1A lysine methyltransferase 4 OS=Homo sapiens OX=9606 GN=EEF1AKMT4 PE=1 SV=1	S	Function unknown	EEF1A lysine methyltransferase 4 [Homo sapiens]
ENSG00000130590	SAMD10	75	87	127	131	166	125	0.897056	1.06831	1.36889	1.49623	1.91903	1.30954	0.0364163	0.725463	up	--	--	Molecular Function: protein binding (GO:0005515);;	--	--	--	--	SAM domain (Sterile alpha motif)	Sterile alpha motif domain-containing protein 10 OS=Homo sapiens OX=9606 GN=SAMD10 PE=2 SV=1	S	Function unknown	sterile alpha motif domain-containing protein 10 [Pan troglodytes]
ENSG00000134825	TMEM258	834	640	792	1128	1359	995	37.4366	25.8527	30.5236	48.3331	59.498	38.3185	0.00104152	0.780683	up	--	--	Biological Process: protein N-linked glycosylation (GO:0006487);; Cellular Component: integral component of membrane (GO:0016021);; Cellular Component: oligosaccharyltransferase I complex (GO:0034998);;	K23544|2.0e-15|tsp:Tsp_03377|K23544 serine incorporator 1/3 | (RefSeq) serine incorporator 1	--	[S]	Function unknown	Oligosaccharyltransferase subunit 5	Transmembrane protein 258 OS=Homo sapiens OX=9606 GN=TMEM258 PE=1 SV=1	S	Function unknown	chromosome 11 open reading frame 10, isoform CRA_b [Homo sapiens]
ENSG00000089177	KIF16B	437	649	818	406	257	443	2.52524	3.25034	3.82259	2.1774	1.43763	2.29994	0.00696441	-0.654263	down	--	--	Molecular Function: microtubule motor activity (GO:0003777);; Molecular Function: ATP binding (GO:0005524);; Biological Process: microtubule-based movement (GO:0007018);; Molecular Function: microtubule binding (GO:0008017);; Molecular Function: phosphatidylinositol binding (GO:0035091);;	K17916|0.0e+00|hsa:55614|K17916 kinesin family member 16B | (RefSeq) KIF16B, C20orf23, KISC20ORF, SNX23; kinesin family member 16B	--	[Z]	Cytoskeleton	Kinesin motor domain	Kinesin-like protein KIF16B OS=Homo sapiens OX=9606 GN=KIF16B PE=1 SV=2	Z	Cytoskeleton	kinesin-like protein KIF16B isoform 2 [Homo sapiens]
ENSG00000110395	CBL	1942	4097	4041	1757	1088	2137	4.6574	8.88542	8.58633	4.00781	2.60954	4.50487	9.35e-05	-0.889421	down	--	--	Molecular Function: phosphotyrosine residue binding (GO:0001784);; Molecular Function: ubiquitin-protein transferase activity (GO:0004842);; Molecular Function: calcium ion binding (GO:0005509);; Biological Process: cell surface receptor signaling pathway (GO:0007166);; Biological Process: regulation of signaling (GO:0023051);; Molecular Function: aspartyltransferase activity (GO:0047690);;	K04707|0.0e+00|hsa:867|K04707 E3 ubiquitin-protein ligase CBL [EC:2.3.2.27] | (RefSeq) CBL, C-CBL, CBL2, FRA11B, NSLL, RNF55; Cbl proto-oncogene	ErbB signaling pathway (ko04012);; Ubiquitin mediated proteolysis (ko04120);; Endocytosis (ko04144);; Insulin signaling pathway (ko04910);; Bacterial invasion of epithelial cells (ko05100);; Pathways in cancer (ko05200);; Proteoglycans in cancer (ko05205);; Chronic myeloid leukemia (ko05220)	[V]	Defense mechanisms	CBL proto-oncogene N-terminal domain 1	E3 ubiquitin-protein ligase CBL OS=Homo sapiens OX=9606 GN=CBL PE=1 SV=2	O	Posttranslational modification, protein turnover, chaperones	E3 ubiquitin-protein ligase CBL [Homo sapiens]
ENSG00000130119	GNL3L	349	756	730	334	83	270	4.1035	8.33119	7.72303	3.81157	0.923242	2.7583	0.000521903	-1.31429	down	[J]	Translation, ribosomal structure and biogenesis	Molecular Function: GTP binding (GO:0005525);; Cellular Component: nucleoplasm (GO:0005654);; Cellular Component: nucleolus (GO:0005730);; Cellular Component: cytosol (GO:0005829);;	K14538|0.0e+00|hsa:54552|K14538 nuclear GTP-binding protein | (RefSeq) GNL3L, GNL3B; G protein nucleolar 3 like	Ribosome biogenesis in eukaryotes (ko03008)	[R]	General function prediction only	50S ribosome-binding GTPase	Guanine nucleotide-binding protein-like 3-like protein OS=Homo sapiens OX=9606 GN=GNL3L PE=1 SV=1	S	Function unknown	guanine nucleotide-binding protein-like 3-like protein [Homo sapiens]
ENSG00000168234	TTC39C	35	53	76	79	63	114	0.344665	0.596089	0.623063	0.709371	0.763474	0.878425	0.0342685	0.771324	up	--	--	--	--	--	[S]	Function unknown	Protein of unknown function (DUF3808)	Tetratricopeptide repeat protein 39C OS=Homo sapiens OX=9606 GN=TTC39C PE=2 SV=2	S	Function unknown	tetratricopeptide repeat protein 39C isoform 4 precursor [Homo sapiens]
ENSG00000125633	CCDC93	1656	2619	2551	1376	941	1608	6.28475	9.03859	8.54386	4.9951	3.44014	5.3537	0.000236676	-0.672594	down	--	--	Cellular Component: intracellular membrane-bounded organelle (GO:0043231);;	--	--	[S]	Function unknown	CCDC93, coiled-coil domain	Coiled-coil domain-containing protein 93 OS=Homo sapiens OX=9606 GN=CCDC93 PE=1 SV=2	S	Function unknown	coiled-coil domain-containing protein 93 [Homo sapiens]
ENSG00000110717	NDUFS8	2742	1946	2436	3417	4405	3374	91.5916	59.3483	71.7415	108.689	142.158	99.4889	0.000337825	0.809293	up	--	--	Molecular Function: molecular_function (GO:0003674);; Molecular Function: catalytic activity (GO:0003824);; Molecular Function: NADH dehydrogenase activity (GO:0003954);; Cellular Component: cellular_component (GO:0005575);; Cellular Component: intracellular (GO:0005622);; Cellular Component: cell (GO:0005623);; Cellular Component: cytoplasm (GO:0005737);; Cellular Component: mitochondrion (GO:00…	K03941|2.2e-11|hsa:4728|K03941 NADH dehydrogenase (ubiquinone) Fe-S protein 8 [EC:7.1.1.2] | (RefSeq) NDUFS8, CI-23k, CI23KD, MC1DN2, TYKY; NADH:ubiquinone oxidoreductase core subunit S8	Oxidative phosphorylation (ko00190);; Thermogenesis (ko04714);; Retrograde endocannabinoid signaling (ko04723);; Non-alcoholic fatty liver disease (ko04932);; Alzheimer disease (ko05010);; Parkinson disease (ko05012);; Amyotrophic lateral sclerosis (ko05014);; Huntington disease (ko05016);; Prion disease (ko05020)	[C]	Energy production and conversion	--	NADH dehydrogenase [ubiquinone] iron-sulfur protein 8, mitochondrial OS=Homo sapiens OX=9606 GN=NDUFS8 PE=1 SV=1	C	Energy production and conversion	NDUFS8 isoform 5 [Pan troglodytes]
ENSG00000112514	CUTA	2374	2017	2062	2827	3834	2986	66.9759	51.4073	51.7396	76.3975	114.699	76.3811	0.000598718	0.73983	up	[P]	Inorganic ion transport and metabolism	Biological Process: response to metal ion (GO:0010038);;	K03926|2.0e-78|ggo:101150713|K03926 periplasmic divalent cation tolerance protein | (RefSeq) CUTA; protein CutA isoform X2	--	[P]	Inorganic ion transport and metabolism	CutA1 divalent ion tolerance protein	Protein CutA OS=Homo sapiens OX=9606 GN=CUTA PE=1 SV=2	P	Inorganic ion transport and metabolism	protein CutA isoform 3 precursor [Homo sapiens]
ENSG00000128228	SDF2L1	1512	1516	1551	2361	1886	2261	45.6703	41.7109	41.3884	68.364	54.9951	60.0447	8.17e-05	0.637548	up	--	--	Cellular Component: cytoplasm (GO:0005737);; Biological Process: cytoskeleton organization (GO:0007010);; Biological Process: axon guidance (GO:0007411);; Biological Process: brain development (GO:0007420);; Molecular Function: microtubule binding (GO:0008017);; Cellular Component: membrane (GO:0016020);; Molecular Function: hydrolase activity, acting on carbon-nitrogen (but not peptide) bonds (G…	K00728|1.7e-14|pmac:106716116|K00728 dolichyl-phosphate-mannose-protein mannosyltransferase [EC:2.4.1.109] | (RefSeq) LOW QUALITY PROTEIN: protein O-mannosyl-transferase 2	Other types of O-glycan biosynthesis (ko00514);; Mannose type O-glycan biosynthesis (ko00515)	[R]	General function prediction only	MIR domain	Stromal cell-derived factor 2-like protein 1 OS=Homo sapiens OX=9606 GN=SDF2L1 PE=1 SV=2	O	Posttranslational modification, protein turnover, chaperones	stromal cell-derived factor 2-like protein 1 precursor [Homo sapiens]
ENSG00000159496	RGL4	125	93	217	67	31	113	0.861771	0.907518	1.32428	0.683254	0.230438	0.682861	0.0222787	-0.959538	down	--	--	Molecular Function: guanyl-nucleotide exchange factor activity (GO:0005085);; Biological Process: small GTPase mediated signal transduction (GO:0007264);;	K08732|2.5e-171|mcf:102134476|K08732 ral guanine nucleotide dissociation stimulator | (RefSeq) ral-GDS-related protein-like	Ras signaling pathway (ko04014);; Rap1 signaling pathway (ko04015);; Phospholipase D signaling pathway (ko04072);; Pathways in cancer (ko05200);; Colorectal cancer (ko05210);; Pancreatic cancer (ko05212);; Choline metabolism in cancer (ko05231)	[T]	Signal transduction mechanisms	RasGEF domain	Ral-GDS-related protein OS=Homo sapiens OX=9606 GN=RGL4 PE=2 SV=1	S	Function unknown	unnamed protein product [Homo sapiens]
ENSG00000120278	PLEKHG1	807	1421	1198	723	403	875	3.46543	5.26668	4.07495	2.78341	1.42314	3.12086	0.00365235	-0.664248	down	--	--	Molecular Function: guanyl-nucleotide exchange factor activity (GO:0005085);; Cellular Component: nucleoplasm (GO:0005654);;	K16463|4.1e-106|tng:GSTEN00008414G001|K16463 centrosomal protein CEP170 | (RefSeq) unnamed protein product	--	--	--	RhoGEF domain	Pleckstrin homology domain-containing family G member 1 OS=Homo sapiens OX=9606 GN=PLEKHG1 PE=1 SV=2	T	Signal transduction mechanisms	pleckstrin homology domain-containing family G member 1 isoform c [Homo sapiens]
ENSG00000239789	MRPS17	815	826	865	1119	1335	1134	11.5651	10.6852	10.9955	15.2079	18.5283	14.4467	0.000934671	0.677443	up	[J]	Translation, ribosomal structure and biogenesis	Molecular Function: nucleic acid binding (GO:0003676);; Molecular Function: structural constituent of ribosome (GO:0003735);; Cellular Component: mitochondrial small ribosomal subunit (GO:0005763);; Biological Process: regulation of transcription, DNA-templated (GO:0006355);; Biological Process: translation (GO:0006412);;	K02961|1.1e-66|hsa:51373|K02961 small subunit ribosomal protein S17 | (RefSeq) MRPS17, HSPC011, MRP-S17, RPMS17, S17mt; mitochondrial ribosomal protein S17	Ribosome (ko03010)	[J]	Translation, ribosomal structure and biogenesis	Ribosomal protein S17	28S ribosomal protein S17, mitochondrial OS=Homo sapiens OX=9606 GN=MRPS17 PE=1 SV=1	J	Translation, ribosomal structure and biogenesis	MRPS17 protein, partial [Homo sapiens]
ENSG00000164236	ANKRD33B	142	223	223	114	27	126	0.401503	0.576005	0.558641	0.309725	0.073148	0.314554	0.0108999	-1.05788	down	--	--	--	K10661|3.2e-85|tng:GSTEN00012035G001|K10661 E3 ubiquitin-protein ligase MARCH6 [EC:2.3.2.27] | (RefSeq) unnamed protein product	Protein processing in endoplasmic reticulum (ko04141)	--	--	Ankyrin repeats (3 copies)	Ankyrin repeat domain-containing protein 33B OS=Homo sapiens OX=9606 GN=ANKRD33B PE=3 SV=1	S	Function unknown	ankyrin repeat domain-containing protein 33B [Homo sapiens]
ENSG00000204681	GABBR1	897	1239	1288	725	506	803	5.22661	7.27065	7.21231	4.93594	2.99996	4.54045	0.000799694	-0.624482	down	[E]	Amino acid transport and metabolism	Molecular Function: G-protein coupled GABA receptor activity (GO:0004965);; Cellular Component: cytoplasm (GO:0005737);; Biological Process: gamma-aminobutyric acid signaling pathway (GO:0007214);; Cellular Component: G-protein coupled receptor dimeric complex (GO:0038037);; Cellular Component: presynaptic membrane (GO:0042734);; Cellular Component: postsynaptic membrane (GO:0045211);; Cellular C…	K04615|0.0e+00|ggo:101136130|K04615 gamma-aminobutyric acid type B receptor | (RefSeq) GABBR1; gamma-aminobutyric acid type B receptor subunit 1 isoform X1	cAMP signaling pathway (ko04024);; Neuroactive ligand-receptor interaction (ko04080);; GABAergic synapse (ko04727);; Taste transduction (ko04742);; Estrogen signaling pathway (ko04915);; GnRH secretion (ko04929);; Morphine addiction (ko05032)	[PET]	Inorganic ion transport and metabolism;; Amino acid transport and metabolism;; Signal transduction mechanisms	Receptor family ligand binding region	Gamma-aminobutyric acid type B receptor subunit 1 OS=Homo sapiens OX=9606 GN=GABBR1 PE=1 SV=1	S	Function unknown	gamma-aminobutyric acid type B receptor subunit 1 isoform a precursor [Homo sapiens]
ENSG00000198692	EIF1AY	1228	1181	1114	1519	2120	1846	24.34	20.6261	19.3027	27.5485	39.7076	31.9007	0.000173011	0.795339	up	[J]	Translation, ribosomal structure and biogenesis	Molecular Function: translation initiation factor activity (GO:0003743);;	K03236|1.5e-67|acs:100557224|K03236 translation initiation factor 1A | (RefSeq) eif1ax; eukaryotic translation initiation factor 1A, X-linked	RNA transport (ko03013)	[J]	Translation, ribosomal structure and biogenesis	Translation initiation factor 1A / IF-1	Eukaryotic translation initiation factor 1A, Y-chromosomal OS=Homo sapiens OX=9606 GN=EIF1AY PE=1 SV=4	J	Translation, ribosomal structure and biogenesis	eukaryotic translation initiation factor 1A, Y-chromosomal [Pan troglodytes]
ENSG00000126756	UXT	662	530	517	719	1099	689	28.4559	20.5603	19.2253	29.8353	45.4004	25.8193	0.0102612	0.723968	up	--	--	Biological Process: negative regulation of transcription from RNA polymerase II promoter (GO:0000122);; Molecular Function: transcription corepressor activity (GO:0003714);;	--	--	[K]	Transcription	Prefoldin subunit	Protein UXT OS=Homo sapiens OX=9606 GN=UXT PE=1 SV=1	S	Function unknown	protein UXT isoform 1 [Homo sapiens]
ENSG00000158716	DUSP23	1483	1204	1313	2115	2082	2056	51.9553	38.5823	40.8639	71.1981	70.7653	63.533	3.45e-05	0.782269	up	[T]	Signal transduction mechanisms	Molecular Function: protein tyrosine phosphatase activity (GO:0004725);; Cellular Component: nucleoplasm (GO:0005654);; Molecular Function: protein tyrosine/serine/threonine phosphatase activity (GO:0008138);;	K14165|3.4e-83|csab:103223749|K14165 atypical dual specificity phosphatase [EC:3.1.3.16 3.1.3.48] | (RefSeq) DUSP23; dual specificity phosphatase 23	--	[V]	Defense mechanisms	Dual specificity phosphatase, catalytic domain	Dual specificity protein phosphatase 23 OS=Homo sapiens OX=9606 GN=DUSP23 PE=1 SV=1	T	Signal transduction mechanisms	dual specificity protein phosphatase 23 [Homo sapiens]
ENSG00000187079	TEAD1	948	1915	1621	706	368	963	3.55572	6.85286	4.82821	2.34371	1.10833	3.04738	7.67e-05	-1.03253	down	--	--	Cellular Component: nucleoplasm (GO:0005654);;	K09448|2.0e-184|dro:112303372|K09448 transcriptional enhancer factor | (RefSeq) TEAD1; transcriptional enhancer factor TEF-1 isoform X1	Hippo signaling pathway (ko04390);; Hippo signaling pathway - multiple species (ko04392)	[K]	Transcription	YAP binding domain	Transcriptional enhancer factor TEF-1 OS=Homo sapiens OX=9606 GN=TEAD1 PE=1 SV=2	K	Transcription	TEAD1 isoform 1 [Pan troglodytes]
ENSG00000087191	PSMC5	8525	7063	8077	10238	11447	10805	145.742	110.37	119.028	165.498	187.943	161.98	0.00158879	0.602949	up	[O]	Posttranslational modification, protein turnover, chaperones	Molecular Function: receptor binding (GO:0005102);; Molecular Function: ATP binding (GO:0005524);; Cellular Component: proteasome regulatory particle (GO:0005838);; Cellular Component: inclusion body (GO:0016234);; Molecular Function: ATPase activity (GO:0016887);; Molecular Function: TBP-class protein binding (GO:0017025);; Biological Process: protein catabolic process (GO:0030163);; Cellular Co…	K03066|9.8e-226|aju:106978694|K03066 26S proteasome regulatory subunit T6 | (RefSeq) PSMC5; 26S proteasome regulatory subunit 8 isoform X1	Proteasome (ko03050);; Alzheimer disease (ko05010);; Parkinson disease (ko05012);; Amyotrophic lateral sclerosis (ko05014);; Huntington disease (ko05016);; Spinocerebellar ataxia (ko05017);; Prion disease (ko05020);; Epstein-Barr virus infection (ko05169)	[O]	Posttranslational modification, protein turnover, chaperones	ATPase family associated with various cellular activities (AAA)	26S proteasome regulatory subunit 8 OS=Homo sapiens OX=9606 GN=PSMC5 PE=1 SV=1	O	Posttranslational modification, protein turnover, chaperones	PREDICTED: 26S protease regulatory subunit 8 [Propithecus coquereli]
ENSG00000181555	SETD2	1795	3075	2941	1495	993	1692	6.2076	9.02653	8.71924	4.87593	3.26332	5.05829	5.15e-05	-0.773828	down	--	--	--	K11423|5.3e-15|dro:112309866|K11423 [histone H3]-dimethyl-L-lysine36 N-methyltransferase [EC:2.1.1.358] | (RefSeq) SETD2; histone-lysine N-methyltransferase SETD2 isoform X1	Lysine degradation (ko00310)	--	--	--	--	S	Function unknown	--
ENSG00000285437	POLR2J3	60	98	124	37	50	45	0.773835	1.11844	1.14023	0.385226	0.841356	0.246589	0.0153585	-0.918812	down	--	--	Biological Process: transcription, DNA-templated (GO:0006351);; Molecular Function: protein dimerization activity (GO:0046983);;	K03008|3.5e-20|hsa:548644|K03008 DNA-directed RNA polymerase II subunit RPB11 | (RefSeq) POLR2J3, POLR2J2, RPB11b1, RPB11b2; RNA polymerase II subunit J3	RNA polymerase (ko03020);; Huntington disease (ko05016)	[K]	Transcription	--	DNA-directed RNA polymerase II subunit RPB11-b2 OS=Homo sapiens OX=9606 GN=POLR2J3 PE=1 SV=1	S	Function unknown	POLR2J2 protein [Homo sapiens]
ENSG00000140905	GCSH	1267	1118	1035	1255	1665	1782	19.4997	15.0209	14.1197	18.5568	27.9664	24.7035	0.00473963	0.596743	up	[E]	Amino acid transport and metabolism	Cellular Component: mitochondrion (GO:0005739);; Cellular Component: glycine cleavage complex (GO:0005960);; Biological Process: glycine decarboxylation via glycine cleavage system (GO:0019464);;	K02437|6.3e-75|hsa:2653|K02437 glycine cleavage system H protein | (RefSeq) GCSH, GCE, NKH; glycine cleavage system protein H	Glycine, serine and threonine metabolism (ko00260);; Glyoxylate and dicarboxylate metabolism (ko00630);; Carbon metabolism (ko01200)	[E]	Amino acid transport and metabolism	Glycine cleavage H-protein	Glycine cleavage system H protein, mitochondrial OS=Homo sapiens OX=9606 GN=GCSH PE=1 SV=2	E	Amino acid transport and metabolism	glycine cleavage system H protein, mitochondrial isoform X1 [Homo sapiens]
ENSG00000096070	BRPF3	1665	2696	2585	1435	616	1469	7.3097	10.6732	11.362	5.98577	2.56382	5.64283	0.000173205	-0.875429	down	--	--	Molecular Function: metal ion binding (GO:0046872);;	K11350|0.0e+00|hsa:27154|K11350 bromodomain and PHD finger-containing protein 3 | (RefSeq) BRPF3; bromodomain and PHD finger containing 3	--	[R]	General function prediction only	PHD-zinc-finger like domain	Bromodomain and PHD finger-containing protein 3 OS=Homo sapiens OX=9606 GN=BRPF3 PE=1 SV=2	BK	Chromatin structure and dynamics;; Transcription	bromodomain and PHD finger-containing protein 3 [Homo sapiens]
ENSG00000223865	HLA-DPB1	245	193	252	305	349	302	5.36895	3.87653	3.72	7.08775	6.75835	4.44177	0.0262081	0.622376	up	--	--	Biological Process: immune response (GO:0006955);; Cellular Component: integral component of membrane (GO:0016021);; Biological Process: antigen processing and presentation (GO:0019882);; Cellular Component: MHC class II protein complex (GO:0042613);;	K06752|7.5e-147|hsa:3115|K06752 MHC class II antigen | (RefSeq) HLA-DPB1, DPB1, HLA-DP, HLA-DP1B, HLA-DPB; major histocompatibility complex, class II, DP beta 1	Phagosome (ko04145);; Cell adhesion molecules (ko04514);; Antigen processing and presentation (ko04612);; Hematopoietic cell lineage (ko04640);; Th1 and Th2 cell differentiation (ko04658);; Th17 cell differentiation (ko04659);; Intestinal immune network for IgA production (ko04672);; Type I diabetes mellitus (ko04940);; Leishmaniasis (ko05140);; Toxoplasmosis (ko05145);; Staphylococcus aureus inf…	--	--	Class II histocompatibility antigen, beta domain	HLA class II histocompatibility antigen, DP beta 1 chain OS=Homo sapiens OX=9606 GN=HLA-DPB1 PE=1 SV=1	U	Intracellular trafficking, secretion, and vesicular transport	HLA class II histocompatibility antigen, DP beta 1 chain precursor [Homo sapiens]
ENSG00000106211	HSPB1	22554	21483	23076	32653	29831	35240	601.665	537.781	560.395	838.068	794.856	832.7	3.49e-05	0.674772	up	--	--	Biological Process: reproduction (GO:0000003);; Biological Process: response to reactive oxygen species (GO:0000302);; Cellular Component: proteasome complex (GO:0000502);; Biological Process: response to acid chemical (GO:0001101);; Biological Process: regulation of cytokine production (GO:0001817);; Biological Process: positive regulation of cytokine production (GO:0001819);; Biological Process…	K04455|1.9e-67|csab:103246661|K04455 heat shock protein beta-1 | (RefSeq) heat shock protein beta-1	MAPK signaling pathway (ko04010);; VEGF signaling pathway (ko04370);; Amoebiasis (ko05146)	[O]	Posttranslational modification, protein turnover, chaperones	Hsp20/alpha crystallin family	Heat shock protein beta-1 OS=Homo sapiens OX=9606 GN=HSPB1 PE=1 SV=2	O	Posttranslational modification, protein turnover, chaperones	LOW QUALITY PROTEIN: HSPB1 isoform 3 [Pan troglodytes]
ENSG00000126934	MAP2K2	6104	4486	5576	7403	8519	7931	92.0021	61.5913	74.2103	106.953	123.926	105.089	0.000524288	0.705219	up	[T]	Signal transduction mechanisms	Molecular Function: protein kinase activity (GO:0004672);; Molecular Function: ATP binding (GO:0005524);;	K04369|7.9e-228|ggo:101126885|K04369 mitogen-activated protein kinase kinase 2 [EC:2.7.12.2] | (RefSeq) dual specificity mitogen-activated protein kinase kinase 2	EGFR tyrosine kinase inhibitor resistance (ko01521);; Endocrine resistance (ko01522);; MAPK signaling pathway (ko04010);; ErbB signaling pathway (ko04012);; Ras signaling pathway (ko04014);; Rap1 signaling pathway (ko04015);; cGMP-PKG signaling pathway (ko04022);; cAMP signaling pathway (ko04024);; HIF-1 signaling pathway (ko04066);; FoxO signaling pathway (ko04068);; Sphingolipid signaling pathw…	[T]	Signal transduction mechanisms	Protein kinase domain	Dual specificity mitogen-activated protein kinase kinase 2 OS=Homo sapiens OX=9606 GN=MAP2K2 PE=1 SV=1	T	Signal transduction mechanisms	dual specificity mitogen-activated protein kinase kinase 2 [Homo sapiens]
ENSG00000121900	TMEM54	575	541	622	895	939	701	15.0366	12.895	14.3644	22.4325	23.6981	16.1033	0.00203197	0.707422	up	--	--	--	--	--	--	--	Beta-casein like protein	Transmembrane protein 54 OS=Homo sapiens OX=9606 GN=TMEM54 PE=1 SV=1	S	Function unknown	transmembrane protein 54 isoform 2 [Homo sapiens]
ENSG00000184384	MAML2	418	692	840	335	196	440	1.56364	2.37177	2.76225	1.20194	0.692406	1.43085	0.00111078	-0.888583	down	--	--	Molecular Function: transcription coactivator activity (GO:0003713);; Biological Process: Notch signaling pathway (GO:0007219);; Cellular Component: nuclear speck (GO:0016607);; Biological Process: positive regulation of transcription from RNA polymerase II promoter (GO:0045944);;	K06061|0.0e+00|hsa:84441|K06061 mastermind | (RefSeq) MAML2, MAM-3, MAM2, MAM3, MLL-MAML2; mastermind like transcriptional coactivator 2	Notch signaling pathway (ko04330);; Th1 and Th2 cell differentiation (ko04658);; Human papillomavirus infection (ko05165)	--	--	MamL-1 domain	Mastermind-like protein 2 OS=Homo sapiens OX=9606 GN=MAML2 PE=1 SV=2	K	Transcription	mastermind-like protein 2 [Homo sapiens]
ENSG00000120725	SIL1	2074	1849	1884	2588	3140	2825	28.4062	23.3611	22.734	33.7554	41.2528	33.8884	0.000222582	0.708948	up	--	--	Cellular Component: endoplasmic reticulum (GO:0005783);;	K14001|5.3e-252|hsa:64374|K14001 nucleotide exchange factor SIL1 | (RefSeq) SIL1, BAP, MSS, ULG5; SIL1 nucleotide exchange factor	Protein processing in endoplasmic reticulum (ko04141)	[O]	Posttranslational modification, protein turnover, chaperones	Nucleotide exchange factor Fes1	Nucleotide exchange factor SIL1 OS=Homo sapiens OX=9606 GN=SIL1 PE=1 SV=1	O	Posttranslational modification, protein turnover, chaperones	nucleotide exchange factor SIL1 precursor [Homo sapiens]
ENSG00000134313	KIDINS220	1612	2760	2384	1425	811	1773	5.70757	9.20169	7.64084	4.82334	2.77659	5.51965	0.00233811	-0.642664	down	--	--	Cellular Component: integral component of membrane (GO:0016021);;	K12460|0.0e+00|hsa:57498|K12460 ankyrin repeat-rich membrane spanning protein | (RefSeq) KIDINS220, ARMS, SINO; kinase D interacting substrate 220	Neurotrophin signaling pathway (ko04722)	[R]	General function prediction only	KAP family P-loop domain	Kinase D-interacting substrate of 220 kDa OS=Homo sapiens OX=9606 GN=KIDINS220 PE=1 SV=3	S	Function unknown	KIDINS220 isoform 1 [Pan troglodytes]
ENSG00000113742	CPEB4	582	1266	884	593	278	676	1.83214	4.50942	2.74103	1.75093	0.738225	1.93108	0.0103114	-0.712253	down	--	--	Molecular Function: mRNA 3'-UTR binding (GO:0003730);; Molecular Function: translation regulator activity (GO:0045182);;	K02602|0.0e+00|csab:103244996|K02602 cytoplasmic polyadenylation element-binding protein | (RefSeq) CPEB4; cytoplasmic polyadenylation element binding protein 4	Oocyte meiosis (ko04114);; Progesterone-mediated oocyte maturation (ko04914)	[J]	Translation, ribosomal structure and biogenesis	RNA recognition motif	Cytoplasmic polyadenylation element-binding protein 4 OS=Homo sapiens OX=9606 GN=CPEB4 PE=1 SV=1	S	Function unknown	cytoplasmic polyadenylation element-binding protein 4 isoform a [Homo sapiens]
ENSG00000129173	E2F8	574	888	920	419	262	538	4.38974	6.31679	6.28572	3.0987	1.87447	3.74521	0.000209926	-0.850333	down	--	--	Biological Process: reproduction (GO:0000003);; Biological Process: cell cycle checkpoint (GO:0000075);; Biological Process: DNA damage checkpoint (GO:0000077);; Biological Process: negative regulation of transcription from RNA polymerase II promoter (GO:0000122);; Biological Process: mitotic cell cycle (GO:0000278);; Molecular Function: transcription regulatory region sequence-specific DNA bindi…	K09391|0.0e+00|hsa:79733|K09391 transcription factor E2F7/8 | (RefSeq) E2F8, E2F-8; E2F transcription factor 8	--	--	--	E2F/DP family winged-helix DNA-binding domain	Transcription factor E2F8 OS=Homo sapiens OX=9606 GN=E2F8 PE=1 SV=1	K	Transcription	transcription factor E2F8 [Homo sapiens]
ENSG00000162520	SYNC	166	155	192	101	52	149	1.41477	1.26049	1.47815	0.865281	0.378774	1.30403	0.0476131	-0.67935	down	--	--	Cellular Component: intermediate filament (GO:0005882);;	K10377|1.5e-196|hsa:81493|K10377 syncoilin 1 | (RefSeq) SYNC, SYNC1, SYNCOILIN; syncoilin, intermediate filament protein	--	--	--	Intermediate filament protein	Syncoilin OS=Homo sapiens OX=9606 GN=SYNC PE=1 SV=3	S	Function unknown	syncoilin isoform 1 [Homo sapiens]
ENSG00000177119	ANO6	3693	6147	5544	3249	2035	3369	16.527	24.8243	21.678	13.6648	8.60591	13.0617	0.00011443	-0.703597	down	--	--	Biological Process: dendritic cell chemotaxis (GO:0002407);; Biological Process: blood coagulation (GO:0007596);; Cellular Component: integral component of membrane (GO:0016021);; Biological Process: positive regulation of bone mineralization (GO:0030501);; Biological Process: positive regulation of ion transmembrane transport (GO:0034767);; Molecular Function: protein dimerization activity (GO:0…	K19500|0.0e+00|hsa:196527|K19500 anoctamin-6 | (RefSeq) ANO6, BDPLT7, SCTS, TMEM16F; anoctamin 6	--	[S]	Function unknown	Calcium-activated chloride channel	Anoctamin-6 OS=Homo sapiens OX=9606 GN=ANO6 PE=1 SV=2	U	Intracellular trafficking, secretion, and vesicular transport	anoctamin-6 isoform a [Homo sapiens]
ENSG00000131080	EDA2R	299	473	491	277	169	309	2.28059	3.28641	3.36191	2.01954	1.24248	2.07553	0.0172347	-0.618807	down	--	--	Cellular Component: integral component of plasma membrane (GO:0005887);;	K05163|3.7e-174|hsa:60401|K05163 tumor necrosis factor receptor superfamily member 27 | (RefSeq) EDA2R, EDA-A2R, EDAA2R, TNFRSF27, XEDAR; ectodysplasin A2 receptor	Cytokine-cytokine receptor interaction (ko04060);; NF-kappa B signaling pathway (ko04064)	--	--	TNFR/NGFR cysteine-rich region	Tumor necrosis factor receptor superfamily member 27 OS=Homo sapiens OX=9606 GN=EDA2R PE=1 SV=2	U	Intracellular trafficking, secretion, and vesicular transport	X-linked ectodysplasin-A2 receptor [Homo sapiens]
ENSG00000156011	PSD3	503	1160	1018	465	282	613	1.12107	2.36304	2.06881	1.08213	0.644605	1.20309	0.00158315	-0.857024	down	--	--	Molecular Function: ARF guanyl-nucleotide exchange factor activity (GO:0005086);; Biological Process: regulation of ARF protein signal transduction (GO:0032012);;	K12494|0.0e+00|hsa:23362|K12494 PH and SEC7 domain-containing protein | (RefSeq) PSD3, EFA6D, EFA6R, HCA67; pleckstrin and Sec7 domain containing 3	Endocytosis (ko04144)	[U]	Intracellular trafficking, secretion, and vesicular transport	Sec7 domain	PH and SEC7 domain-containing protein 3 OS=Homo sapiens OX=9606 GN=PSD3 PE=1 SV=2	S	Function unknown	RecName: Full=PH and SEC7 domain-containing protein 3; AltName: Full=Epididymis tissue protein Li 20mP; AltName: Full=Exchange factor for ADP-ribosylation factor guanine nucleotide factor 6 D; Short=Exchange factor for ARF6 D; AltName: Full=Hepatocellular carcinoma-associated antigen 67; AltName: Full=Pleckstrin homology and SEC7 domain-containing protein 3 [Homo sapiens]
ENSG00000171634	BPTF	1561	3133	2881	1166	870	1461	6.86468	9.76389	7.94148	7.56651	6.24984	7.02081	3.05e-06	-0.980286	down	--	--	Biological Process: regulation of transcription from RNA polymerase II promoter (GO:0006357);; Cellular Component: NURF complex (GO:0016589);; Molecular Function: metal ion binding (GO:0046872);;	K11728|0.0e+00|csab:103243155|K11728 nucleosome-remodeling factor subunit BPTF | (RefSeq) BPTF; bromodomain PHD finger transcription factor	--	[BK]	Chromatin structure and dynamics;; Transcription	Bromodomain	Nucleosome-remodeling factor subunit BPTF OS=Homo sapiens OX=9606 GN=BPTF PE=1 SV=3	BK	Chromatin structure and dynamics;; Transcription	RecName: Full=Nucleosome-remodeling factor subunit BPTF; AltName: Full=Bromodomain and PHD finger-containing transcription factor; AltName: Full=Fetal Alz-50 clone 1 protein; AltName: Full=Fetal Alzheimer antigen [Homo sapiens]
ENSG00000123636	BAZ2B	657	1308	1265	571	414	737	2.97906	5.05464	5.30533	2.42008	1.48223	2.66905	0.000714529	-0.7753	down	--	--	Molecular Function: metal ion binding (GO:0046872);;	K15224|5.0e-244|cmk:103189565|K15224 bromodomain adjacent to zinc finger domain protein 2A | (RefSeq) baz2a; bromodomain adjacent to zinc finger domain 2A	--	[B]	Chromatin structure and dynamics	Bromodomain	Bromodomain adjacent to zinc finger domain protein 2B OS=Homo sapiens OX=9606 GN=BAZ2B PE=1 SV=3	BK	Chromatin structure and dynamics;; Transcription	bromodomain adjacent to zinc finger domain protein 2B isoform a [Homo sapiens]
ENSG00000130347	RTN4IP1	271	204	267	349	400	407	4.20419	2.88083	3.65403	5.1942	5.99183	5.54734	0.0033216	0.780253	up	[CR]	Energy production and conversion;; General function prediction only	Cellular Component: mitochondrion (GO:0005739);; Molecular Function: zinc ion binding (GO:0008270);; Molecular Function: oxidoreductase activity (GO:0016491);;	K23164|1.4e-232|ggo:101143597|K23164 reticulon-4-interacting protein 1, mitochondrial | (RefSeq) RTN4IP1; reticulon-4-interacting protein 1, mitochondrial isoform X1	--	[CR]	Energy production and conversion;; General function prediction only	Zinc-binding dehydrogenase	Reticulon-4-interacting protein 1, mitochondrial OS=Homo sapiens OX=9606 GN=RTN4IP1 PE=1 SV=2	C	Energy production and conversion	reticulon-4-interacting protein 1, mitochondrial isoform 1 precursor [Homo sapiens]
ENSG00000156411	ATP5MPL	1748	1492	1652	2424	3323	2234	63.1691	48.3388	51.6802	88.3292	122.653	74.3876	0.000174977	0.877509	up	--	--	Cellular Component: mitochondrion (GO:0005739);; Cellular Component: integral component of membrane (GO:0016021);;	K18193|3.8e-38|ggo:101151160|K18193 6.8 kDa mitochondrial proteolipid | (RefSeq) ATP5MPL; ATP synthase subunit ATP5MPL, mitochondrial	--	--	--	Mitochondrial proteolipid	ATP synthase subunit ATP5MPL, mitochondrial OS=Homo sapiens OX=9606 GN=ATP5MPL PE=1 SV=1	--	--	chromosome 14 open reading frame 2, isoform CRA_a [Homo sapiens]
ENSG00000008517	IL32	3882	3101	3499	5137	6477	5545	101.048	71.2596	82.8787	126.388	162.162	129.392	3.42e-05	0.863302	up	--	--	Biological Process: immune response (GO:0006955);;	K22632|1.0e-100|pps:100967233|K22632 interleukin 32 | (RefSeq) IL32; interleukin-32	Cytokine-cytokine receptor interaction (ko04060)	--	--	Interleukin 32	Interleukin-32 OS=Homo sapiens OX=9606 GN=IL32 PE=1 SV=3	S	Function unknown	interleukin-32 isoform B [Homo sapiens]
ENSG00000165813	CCDC186	315	876	686	316	208	443	1.15589	3.05121	2.19859	1.12626	0.758284	1.45421	0.00810195	-0.829819	down	--	--	--	--	--	[S]	Function unknown	--	Coiled-coil domain-containing protein 186 OS=Homo sapiens OX=9606 GN=CCDC186 PE=1 SV=2	S	Function unknown	coiled-coil domain-containing protein 186 isoform 1 [Homo sapiens]
ENSG00000181222	POLR2A	581	1810	1631	361	60	257	7.27977	20.6914	18.0719	4.33461	0.724599	2.8246	8.34e-08	-2.4649	down	[K]	Transcription	Biological Process: RNA splicing, via transesterification reactions (GO:0000375);; Biological Process: RNA splicing, via transesterification reactions with bulged adenosine as nucleophile (GO:0000377);; Biological Process: mRNA splicing, via spliceosome (GO:0000398);; Cellular Component: DNA-directed RNA polymerase complex (GO:0000428);; Molecular Function: molecular_function (GO:0003674);; Molec…	K03006|0.0e+00|aml:100466109|K03006 DNA-directed RNA polymerase II subunit RPB1 [EC:2.7.7.6] | (RefSeq) POLR2A; DNA-directed RNA polymerase II subunit RPB1	RNA polymerase (ko03020);; Huntington disease (ko05016)	[K]	Transcription	RNA polymerase Rpb1, domain 1	DNA-directed RNA polymerase II subunit RPB1 OS=Homo sapiens OX=9606 GN=POLR2A PE=1 SV=2	K	Transcription	POLR2A protein [Homo sapiens]
ENSG00000025434	NR1H3	99	106	125	239	160	129	1.71069	1.49713	1.94064	3.89507	2.56883	1.95863	0.0134978	0.82945	up	--	--	Molecular Function: transcription factor activity, sequence-specific DNA binding (GO:0003700);; Molecular Function: steroid hormone receptor activity (GO:0003707);; Cellular Component: nucleus (GO:0005634);; Molecular Function: zinc ion binding (GO:0008270);; Cellular Component: host cell nucleus (GO:0042025);; Molecular Function: sequence-specific DNA binding (GO:0043565);;	K08536|2.9e-255|hsa:10062|K08536 liver X receptor alpha | (RefSeq) NR1H3, LXR-a, LXRA, RLD-1; nuclear receptor subfamily 1 group H member 3	PPAR signaling pathway (ko03320);; Insulin resistance (ko04931);; Non-alcoholic fatty liver disease (ko04932);; Hepatitis C (ko05160)	[T]	Signal transduction mechanisms	Ligand-binding domain of nuclear hormone receptor	Oxysterols receptor LXR-alpha OS=Homo sapiens OX=9606 GN=NR1H3 PE=1 SV=2	K	Transcription	oxysterols receptor LXR-alpha isoform 1 [Homo sapiens]
ENSG00000145949	MYLK4	49	61	55	24	17	33	0.216245	0.247468	0.217518	0.10045	0.07329	0.129182	0.00562045	-1.0382	down	[M]	Cell wall/membrane/envelope biogenesis	Molecular Function: protein serine/threonine kinase activity (GO:0004674);; Molecular Function: ATP binding (GO:0005524);; Cellular Component: integral component of membrane (GO:0016021);;	K00907|4.8e-222|hsa:340156|K00907 myosin-light-chain kinase [EC:2.7.11.18] | (RefSeq) MYLK4, SgK085; myosin light chain kinase family member 4	Calcium signaling pathway (ko04020);; cGMP-PKG signaling pathway (ko04022);; Vascular smooth muscle contraction (ko04270);; Apelin signaling pathway (ko04371);; Focal adhesion (ko04510);; Platelet activation (ko04611);; Regulation of actin cytoskeleton (ko04810);; Oxytocin signaling pathway (ko04921);; Gastric acid secretion (ko04971)	[T]	Signal transduction mechanisms	Protein kinase domain	Myosin light chain kinase family member 4 OS=Homo sapiens OX=9606 GN=MYLK4 PE=1 SV=2	T	Signal transduction mechanisms	myosin light chain kinase family member 4 isoform X1 [Homo sapiens]
ENSG00000100442	FKBP3	3047	2831	2973	3303	4597	4175	60.3944	50.1216	51.0267	61.4614	86.1194	71.24	0.00244879	0.603666	up	[O]	Posttranslational modification, protein turnover, chaperones	Molecular Function: peptidyl-prolyl cis-trans isomerase activity (GO:0003755);;	K09570|2.7e-124|ggo:101154282|K09570 FK506-binding protein 3 [EC:5.2.1.8] | (RefSeq) FKBP3; peptidyl-prolyl cis-trans isomerase FKBP3	--	[O]	Posttranslational modification, protein turnover, chaperones	Basic tilted helix bundle domain	Peptidyl-prolyl cis-trans isomerase FKBP3 OS=Homo sapiens OX=9606 GN=FKBP3 PE=1 SV=1	O	Posttranslational modification, protein turnover, chaperones	peptidyl-prolyl cis-trans isomerase FKBP3 [Homo sapiens]
ENSG00000114841	DNAH1	156	221	192	67	41	86	0.310777	0.400746	0.344257	0.126586	0.077934	0.149217	7.88e-06	-1.43983	down	--	--	Biological Process: epithelial cilium movement (GO:0003351);; Molecular Function: microtubule motor activity (GO:0003777);; Molecular Function: ATP binding (GO:0005524);; Cellular Component: extracellular region (GO:0005576);; Cellular Component: axonemal dynein complex (GO:0005858);; Molecular Function: ATPase activity (GO:0016887);; Biological Process: flagellated sperm motility (GO:0030317);; …	K10408|0.0e+00|hsa:25981|K10408 dynein heavy chain, axonemal | (RefSeq) DNAH1, CILD37, DNAHC1, HDHC7, HL-11, HL11, HSRF-1, SPGF18, XLHSRF-1; dynein axonemal heavy chain 1	Amyotrophic lateral sclerosis (ko05014);; Huntington disease (ko05016)	[Z]	Cytoskeleton	Hydrolytic ATP binding site of dynein motor region	Dynein heavy chain 1, axonemal OS=Homo sapiens OX=9606 GN=DNAH1 PE=1 SV=5	Z	Cytoskeleton	dynein heavy chain 1, axonemal [Homo sapiens]
ENSG00000160180	TFF3	462	368	477	609	753	633	10.905	7.88196	9.93816	13.8702	17.105	13.1191	0.00155662	0.766429	up	--	--	Cellular Component: cellular_component (GO:0005575);; Cellular Component: extracellular region (GO:0005576);; Cellular Component: extracellular space (GO:0005615);; Cellular Component: intracellular (GO:0005622);; Cellular Component: cell (GO:0005623);; Cellular Component: cytoplasm (GO:0005737);; Biological Process: regulation of carbohydrate metabolic process (GO:0006109);; Biological Process: …	K22454|7.7e-49|hsa:7033|K22454 trefoil factor 3 | (RefSeq) TFF3, ITF, P1B, TFI; trefoil factor 3	--	--	--	Trefoil (P-type) domain	Trefoil factor 3 OS=Homo sapiens OX=9606 GN=TFF3 PE=1 SV=2	A	RNA processing and modification	trefoil factor 3 (intestinal), isoform CRA_a [Homo sapiens]
ENSG00000187479	C11orf96	64	58	41	83	102	74	1.27438	1.06128	0.7034	1.59825	1.94412	1.30959	0.0315292	0.819392	up	--	--	--	--	--	--	--	--	--	S	Function unknown	C11orf96 isoform 1 [Pan troglodytes]
ENSG00000143126	CELSR2	47	53	86	29	25	27	0.115812	0.119697	0.18686	0.066986	0.059379	0.056862	0.00598973	-1.04584	down	[S]	Function unknown	Molecular Function: G-protein coupled receptor activity (GO:0004930);; Molecular Function: calcium ion binding (GO:0005509);; Cellular Component: plasma membrane (GO:0005886);; Biological Process: homophilic cell adhesion via plasma membrane adhesion molecules (GO:0007156);; Biological Process: cell surface receptor signaling pathway (GO:0007166);; Molecular Function: secondary active sulfate tra…	K04601|0.0e+00|hsa:1952|K04601 cadherin EGF LAG seven-pass G-type receptor 2 | (RefSeq) CELSR2, ADGRC2, CDHF10, EGFL2, Flamingo1, MEGF3; cadherin EGF LAG seven-pass G-type receptor 2	--	[T]	Signal transduction mechanisms	Cadherin domain	Cadherin EGF LAG seven-pass G-type receptor 2 OS=Homo sapiens OX=9606 GN=CELSR2 PE=1 SV=1	S	Function unknown	cadherin EGF LAG seven-pass G-type receptor 2 precursor [Homo sapiens]
ENSG00000154262	ABCA6	157	311	370	192	112	169	0.814727	1.3967	1.829	1.21335	0.612665	0.732316	0.0336616	-0.680987	down	[V]	Defense mechanisms	Molecular Function: ATP binding (GO:0005524);; Biological Process: lipid transport (GO:0006869);; Cellular Component: integral component of membrane (GO:0016021);; Molecular Function: ATPase activity (GO:0016887);; Molecular Function: ATPase activity, coupled to transmembrane movement of substances (GO:0042626);;	K05649|0.0e+00|hsa:23460|K05649 ATP-binding cassette, subfamily A (ABC1), member 6 | (RefSeq) ABCA6, EST155051; ATP binding cassette subfamily A member 6	ABC transporters (ko02010)	[IR]	Lipid transport and metabolism;; General function prediction only	ABC transporter	ATP-binding cassette sub-family A member 6 OS=Homo sapiens OX=9606 GN=ABCA6 PE=1 SV=2	V	Defense mechanisms	ATP-binding cassette sub-family A member 6 [Homo sapiens]
ENSG00000137337	MDC1	1321	1864	2013	1190	829	1114	4.79736	5.85823	6.1307	3.93037	2.75987	3.40026	0.000899613	-0.592595	down	--	--	Cellular Component: nucleoplasm (GO:0005654);; Cellular Component: focal adhesion (GO:0005925);; Cellular Component: nuclear body (GO:0016604);;	K20780|0.0e+00|hsa:9656|K20780 mediator of DNA damage checkpoint protein 1 | (RefSeq) MDC1, NFBD1; mediator of DNA damage checkpoint 1	--	--	--	FHA domain	Mediator of DNA damage checkpoint protein 1 OS=Homo sapiens OX=9606 GN=MDC1 PE=1 SV=3	S	Function unknown	mediator of DNA damage checkpoint protein 1 isoform X1 [Homo sapiens]
ENSG00000131747	TOP2A	7294	10784	10560	6056	3661	7377	33.1149	44.6974	42.3329	26.3546	16.0376	29.4385	0.000838713	-0.63219	down	[L]	Replication, recombination and repair	Molecular Function: DNA binding (GO:0003677);; Molecular Function: DNA topoisomerase type II (ATP-hydrolyzing) activity (GO:0003918);; Molecular Function: ATP binding (GO:0005524);; Biological Process: DNA topological change (GO:0006265);;	K03164|0.0e+00|hsa:7153|K03164 DNA topoisomerase II [EC:5.6.2.2] | (RefSeq) TOP2A, TOP2, TP2A; DNA topoisomerase II alpha	Platinum drug resistance (ko01524)	[B]	Chromatin structure and dynamics	DNA gyrase/topoisomerase IV, subunit A	DNA topoisomerase 2-alpha OS=Homo sapiens OX=9606 GN=TOP2A PE=1 SV=3	L	Replication, recombination and repair	DNA topoisomerase 2-alpha [Homo sapiens]
ENSG00000164715	LMTK2	725	1391	1214	614	440	656	2.11832	3.7018	3.13079	1.71769	1.23998	1.68414	0.000103224	-0.822861	down	[TK]	Signal transduction mechanisms;; Transcription	Biological Process: transition metal ion transport (GO:0000041);; Molecular Function: nucleotide binding (GO:0000166);; Biological Process: cell morphogenesis (GO:0000902);; Biological Process: cell morphogenesis involved in differentiation (GO:0000904);; Biological Process: receptor recycling (GO:0001881);; Molecular Function: molecular_function (GO:0003674);; Molecular Function: catalytic activ…	K08898|0.0e+00|hsa:22853|K08898 lemur tyrosine kinase 2 [EC:2.7.10.1] | (RefSeq) LMTK2, AATYK2, BREK, KPI-2, KPI2, LMR2, PPP1R100, cprk, hBREK; lemur tyrosine kinase 2	--	--	--	Protein tyrosine and serine/threonine kinase	Serine/threonine-protein kinase LMTK2 OS=Homo sapiens OX=9606 GN=LMTK2 PE=1 SV=2	T	Signal transduction mechanisms	serine/threonine-protein kinase LMTK2 precursor [Homo sapiens]
ENSG00000010256	UQCRC1	7433	6777	6910	9711	10175	9117	98.0229	81.4615	80.519	123.113	129.441	105.727	0.00125113	0.606041	up	[R]	General function prediction only	Molecular Function: catalytic activity (GO:0003824);; Molecular Function: metal ion binding (GO:0046872);;	K00414|9.0e-279|hsa:7384|K00414 ubiquinol-cytochrome c reductase core subunit 1 | (RefSeq) UQCRC1, D3S3191, QCR1, UQCR1; ubiquinol-cytochrome c reductase core protein 1	Oxidative phosphorylation (ko00190);; Cardiac muscle contraction (ko04260);; Thermogenesis (ko04714);; Non-alcoholic fatty liver disease (ko04932);; Alzheimer disease (ko05010);; Parkinson disease (ko05012);; Amyotrophic lateral sclerosis (ko05014);; Huntington disease (ko05016);; Prion disease (ko05020)	[O]	Posttranslational modification, protein turnover, chaperones	Insulinase (Peptidase family M16)	Cytochrome b-c1 complex subunit 1, mitochondrial OS=Homo sapiens OX=9606 GN=UQCRC1 PE=1 SV=3	O	Posttranslational modification, protein turnover, chaperones	cytochrome b-c1 complex subunit 1, mitochondrial [Pan troglodytes]
ENSG00000128731	HERC2	2356	4106	4098	2171	1007	2267	4.01479	6.37442	6.17624	3.55102	1.65594	3.39625	0.000185522	-0.843696	down	[DZ]	Cell cycle control, cell division, chromosome partitioning;; Cytoskeleton	Molecular Function: ubiquitin-protein transferase activity (GO:0004842);;	K10595|0.0e+00|hsa:8924|K10595 E3 ubiquitin-protein ligase HERC2 [EC:2.3.2.26] | (RefSeq) HERC2, D15F37S1, MRT38, SHEP1, jdf2, p528; HECT and RLD domain containing E3 ubiquitin protein ligase 2	Ubiquitin mediated proteolysis (ko04120)	[S]	Function unknown	Regulator of chromosome condensation (RCC1) repeat	E3 ubiquitin-protein ligase HERC2 OS=Homo sapiens OX=9606 GN=HERC2 PE=1 SV=2	DZ	Cell cycle control, cell division, chromosome partitioning;; Cytoskeleton	E3 ubiquitin-protein ligase HERC2 [Homo sapiens]
ENSG00000138182	KIF20B	1590	2907	2381	1323	861	1733	6.59001	10.9301	8.69449	5.22471	3.42818	6.31404	0.000849975	-0.695331	down	--	--	Molecular Function: microtubule motor activity (GO:0003777);; Molecular Function: ATP binding (GO:0005524);; Biological Process: microtubule-based movement (GO:0007018);; Biological Process: regulation of mitotic nuclear division (GO:0007088);; Molecular Function: microtubule binding (GO:0008017);;	K10402|0.0e+00|hsa:9585|K10402 kinesin family member 20 | (RefSeq) KIF20B, CT90, KRMP1, MPHOSPH1, MPP-1, MPP1; kinesin family member 20B	--	[Z]	Cytoskeleton	Kinesin motor domain	Kinesin-like protein KIF20B OS=Homo sapiens OX=9606 GN=KIF20B PE=1 SV=3	Z	Cytoskeleton	kinesin-like protein KIF20B isoform 1 [Homo sapiens]
ENSG00000176340	COX8A	4464	3583	3799	4973	6265	4817	230.137	168.259	172.957	245.691	311.711	218.312	0.00656938	0.595705	up	--	--	Molecular Function: cytochrome-c oxidase activity (GO:0004129);; Cellular Component: integral component of membrane (GO:0016021);;	K02273|7.4e-33|hsa:1351|K02273 cytochrome c oxidase subunit 8 | (RefSeq) COX8A, COX, COX8, COX8-2, COX8L, VIII, VIII-L; cytochrome c oxidase subunit 8A	Oxidative phosphorylation (ko00190);; Cardiac muscle contraction (ko04260);; Thermogenesis (ko04714);; Non-alcoholic fatty liver disease (ko04932);; Alzheimer disease (ko05010);; Parkinson disease (ko05012);; Amyotrophic lateral sclerosis (ko05014);; Huntington disease (ko05016);; Prion disease (ko05020)	--	--	Cytochrome oxidase c subunit VIII	Cytochrome c oxidase subunit 8A, mitochondrial OS=Homo sapiens OX=9606 GN=COX8A PE=1 SV=2	C	Energy production and conversion	cytochrome c oxidase subunit 8A, mitochondrial [Homo sapiens]
ENSG00000072364	AFF4	2864	7248	5651	2836	1920	3394	7.97536	18.8452	14.1753	7.44217	5.06973	8.16257	0.000651439	-0.816989	down	--	--	Biological Process: reproduction (GO:0000003);; Cellular Component: chromatin (GO:0000785);; Cellular Component: fibrillar center (GO:0001650);; Biological Process: developmental process involved in reproduction (GO:0003006);; Molecular Function: molecular_function (GO:0003674);; Molecular Function: transcription factor activity, sequence-specific DNA binding (GO:0003700);; Cellular Component: ce…	K15185|0.0e+00|hsa:27125|K15185 AF4/FMR2 family member 4 | (RefSeq) AFF4, AF5Q31, CHOPS, MCEF; AF4/FMR2 family member 4	--	--	--	AF-4 proto-oncoprotein N-terminal region	AF4/FMR2 family member 4 OS=Homo sapiens OX=9606 GN=AFF4 PE=1 SV=1	K	Transcription	AF4/FMR2 family member 4 [Homo sapiens]
ENSG00000167779	IGFBP6	373	278	349	430	569	457	8.31356	5.93105	6.85634	9.18103	12.8469	9.03648	0.0112133	0.698437	up	--	--	Molecular Function: insulin-like growth factor binding (GO:0005520);; Cellular Component: extracellular region (GO:0005576);;	K23579|2.7e-127|hsa:3489|K23579 insulin-like growth factor-binding protein 6 | (RefSeq) IGFBP6, IBP6; insulin like growth factor binding protein 6	--	--	--	Thyroglobulin type-1 repeat	Insulin-like growth factor-binding protein 6 OS=Homo sapiens OX=9606 GN=IGFBP6 PE=1 SV=1	A	RNA processing and modification	insulin-like growth factor-binding protein 6 precursor [Homo sapiens]
ENSG00000128524	ATP6V1F	2879	2590	2838	3824	3988	3704	106.86	87.5609	93.026	136.023	142.861	120.812	0.000473081	0.618852	up	--	--	Cellular Component: proton-transporting V-type ATPase, V1 domain (GO:0033180);; Molecular Function: proton-transporting ATPase activity, rotational mechanism (GO:0046961);;	K02151|2.8e-74|mcf:102116490|K02151 V-type H+-transporting ATPase subunit F | (RefSeq) ATP6V1F; ATPase H+ transporting V1 subunit F	Oxidative phosphorylation (ko00190);; Phagosome (ko04145);; mTOR signaling pathway (ko04150);; Synaptic vesicle cycle (ko04721);; Collecting duct acid secretion (ko04966);; Human papillomavirus infection (ko05165);; Rheumatoid arthritis (ko05323)	[C]	Energy production and conversion	ATP synthase (F/14-kDa) subunit	V-type proton ATPase subunit F OS=Homo sapiens OX=9606 GN=ATP6V1F PE=1 SV=2	C	Energy production and conversion	V-type proton ATPase subunit F isoform 2 [Homo sapiens]
ENSG00000023839	ABCC2	49	57	71	31	25	26	0.220238	0.23191	0.281936	0.130108	0.10446	0.124172	0.0088443	-0.962225	down	[V]	Defense mechanisms	Biological Process: reproduction (GO:0000003);; Biological Process: transition metal ion transport (GO:0000041);; Biological Process: response to acid chemical (GO:0001101);; Biological Process: response to molecule of bacterial origin (GO:0002237);; Molecular Function: molecular_function (GO:0003674);; Molecular Function: catalytic activity (GO:0003824);; Molecular Function: transporter activity…	K05666|0.0e+00|hsa:1244|K05666 ATP-binding cassette, subfamily C (CFTR/MRP), member 2 | (RefSeq) ABCC2, ABC30, CMOAT, DJS, MRP2, cMRP; ATP binding cassette subfamily C member 2	Antifolate resistance (ko01523);; Platinum drug resistance (ko01524);; ABC transporters (ko02010);; Bile secretion (ko04976)	[Q]	Secondary metabolites biosynthesis, transport and catabolism	ABC transporter transmembrane region	Canalicular multispecific organic anion transporter 1 OS=Homo sapiens OX=9606 GN=ABCC2 PE=1 SV=3	V	Defense mechanisms	canalicular multispecific organic anion transporter 1 [Homo sapiens]
ENSG00000148824	MTG1	2715	2385	2334	2984	3874	3506	46.4701	37.7427	36.6193	48.4659	63.7593	53.6229	0.00156609	0.628958	up	[J]	Translation, ribosomal structure and biogenesis	Molecular Function: GTP binding (GO:0005525);; Cellular Component: mitochondrial inner membrane (GO:0005743);;	K19828|9.9e-192|hsa:92170|K19828 mitochondrial GTPase 1 | (RefSeq) MTG1, GTP, GTPBP7; mitochondrial ribosome associated GTPase 1	--	[R]	General function prediction only	50S ribosome-binding GTPase	Mitochondrial ribosome-associated GTPase 1 OS=Homo sapiens OX=9606 GN=MTG1 PE=1 SV=2	S	Function unknown	mitochondrial ribosome-associated GTPase 1 [Homo sapiens]
ENSG00000242265	PEG10	893	1565	1479	837	631	896	3.52676	5.63245	5.3085	3.16812	2.40224	3.27549	0.00270934	-0.595273	down	--	--	Biological Process: placenta development (GO:0001890);; Molecular Function: nucleic acid binding (GO:0003676);; Cellular Component: nucleoplasm (GO:0005654);; Cellular Component: cytosol (GO:0005829);; Molecular Function: zinc ion binding (GO:0008270);;	K12012|1.3e-18|sgh:107556838|K12012 tripartite motif-containing protein 35 | (RefSeq) tripartite motif-containing protein 35-like	--	--	--	Domain of unknown function (DUF4939)	Retrotransposon-derived protein PEG10 OS=Homo sapiens OX=9606 GN=PEG10 PE=1 SV=2	S	Function unknown	retrotransposon-derived protein PEG10 isoform 2 [Homo sapiens]
ENSG00000177954	RPS27	5185	3789	4468	5890	11780	5755	374.087	248.539	284.692	407.642	822.147	365.029	0.00149879	0.997038	up	--	--	--	--	--	--	--	--	--	J	Translation, ribosomal structure and biogenesis	40S ribosomal protein S27-like [Pan paniscus]
ENSG00000164164	OTUD4	1691	2931	2718	1758	1036	1674	6.26593	9.68574	8.82709	6.22431	3.69685	5.3326	0.00279975	-0.586585	down	--	--	--	K13718|0.0e+00|ptr:466922|K13718 OTU domain-containing protein 4 [EC:3.4.19.12] | (RefSeq) OTUD4; OTU domain-containing protein 4 isoform X1	--	--	--	OTU-like cysteine protease	OTU domain-containing protein 4 OS=Homo sapiens OX=9606 GN=OTUD4 PE=1 SV=4	O	Posttranslational modification, protein turnover, chaperones	OTU domain-containing protein 4 isoform 4 [Homo sapiens]
ENSG00000198899	MT-ATP6	64662	68395	55978	32246	31673	36931	2482.22	2391.74	1897.4	1186.23	1173.36	1246.12	1.02e-05	-0.774522	down	[C]	Energy production and conversion	Cellular Component: mitochondrial inner membrane (GO:0005743);; Molecular Function: hydrogen ion transmembrane transporter activity (GO:0015078);; Biological Process: ATP synthesis coupled proton transport (GO:0015986);; Cellular Component: integral component of membrane (GO:0016021);; Cellular Component: proton-transporting ATP synthase complex, coupling factor F(o) (GO:0045263);;	K02126|2.3e-99|hsa:4508|K02126 F-type H+-transporting ATPase subunit a | (RefSeq) ATP6, ATPase6, MTATP6, MT-ATP6, RP; ATP synthase F0 subunit 6	Oxidative phosphorylation (ko00190);; Thermogenesis (ko04714);; Alzheimer disease (ko05010);; Parkinson disease (ko05012);; Amyotrophic lateral sclerosis (ko05014);; Huntington disease (ko05016);; Prion disease (ko05020)	[C]	Energy production and conversion	ATP synthase A chain	ATP synthase subunit a OS=Homo sapiens OX=9606 GN=MT-ATP6 PE=1 SV=1	C	Energy production and conversion	ATP synthase F0 subunit 6 [Homo sapiens]
ENSG00000169223	LMAN2	8505	7460	8287	10455	11478	10962	128.723	102.301	116.928	149.102	162.908	150.954	0.00153325	0.586184	up	--	--	Cellular Component: integral component of membrane (GO:0016021);; Biological Process: positive regulation of phagocytosis (GO:0050766);;	K10082|2.5e-217|hsa:10960|K10082 lectin, mannose-binding 2 | (RefSeq) LMAN2, C5orf8, GP36B, VIP36; lectin, mannose binding 2	Protein processing in endoplasmic reticulum (ko04141)	[U]	Intracellular trafficking, secretion, and vesicular transport	Legume-like lectin family	Vesicular integral-membrane protein VIP36 OS=Homo sapiens OX=9606 GN=LMAN2 PE=1 SV=1	U	Intracellular trafficking, secretion, and vesicular transport	vesicular integral-membrane protein VIP36 precursor [Homo sapiens]
ENSG00000169692	AGPAT2	1362	1057	1213	1734	1680	1745	23.8196	16.7233	18.7145	28.9999	28.4915	26.7662	0.000750284	0.640126	up	[I]	Lipid transport and metabolism	Molecular Function: 1-acylglycerol-3-phosphate O-acyltransferase activity (GO:0003841);; Cellular Component: endoplasmic reticulum (GO:0005783);; Biological Process: epidermis development (GO:0008544);; Biological Process: phospholipid biosynthetic process (GO:0008654);; Cellular Component: integral component of membrane (GO:0016021);; Biological Process: response to drug (GO:0042493);;	K13509|9.9e-153|ggo:101154487|K13509 lysophosphatidate acyltransferase [EC:2.3.1.51] | (RefSeq) AGPAT2; 1-acyl-sn-glycerol-3-phosphate acyltransferase beta	Glycerolipid metabolism (ko00561);; Glycerophospholipid metabolism (ko00564);; Phospholipase D signaling pathway (ko04072);; Fat digestion and absorption (ko04975)	[I]	Lipid transport and metabolism	Acyltransferase	1-acyl-sn-glycerol-3-phosphate acyltransferase beta OS=Homo sapiens OX=9606 GN=AGPAT2 PE=1 SV=1	I	Lipid transport and metabolism	1-acyl-sn-glycerol-3-phosphate acyltransferase beta isoform a precursor [Homo sapiens]
ENSG00000138756	BMP2K	984	1614	1432	933	503	835	7.27304	9.65308	8.65561	6.27291	3.86408	5.88427	0.000822941	-0.703117	down	--	--	--	--	--	--	--	--	--	T	Signal transduction mechanisms	--
ENSG00000160113	NR2F6	807	618	655	987	1132	982	8.7668	6.11254	6.34026	10.2766	11.8721	9.38458	0.00145831	0.721145	up	--	--	Molecular Function: RNA polymerase II core promoter proximal region sequence-specific DNA binding (GO:0000978);; Molecular Function: transcriptional repressor activity, RNA polymerase II transcription regulatory region sequence-specific binding (GO:0001227);; Molecular Function: steroid hormone receptor activity (GO:0003707);; Cellular Component: nucleus (GO:0005634);; Molecular Function: zinc io…	K08549|5.2e-227|hsa:2063|K08549 nuclear receptor subfamily 2 group F member 6 | (RefSeq) NR2F6, EAR-2, EAR2, ERBAL2; nuclear receptor subfamily 2 group F member 6	--	[T]	Signal transduction mechanisms	Ligand-binding domain of nuclear hormone receptor	Nuclear receptor subfamily 2 group F member 6 OS=Homo sapiens OX=9606 GN=NR2F6 PE=1 SV=2	K	Transcription	nuclear receptor subfamily 2 group F member 6 [Homo sapiens]
ENSG00000169683	LRRC45	1046	738	905	1166	1354	1294	10.3148	6.64648	7.81149	10.9955	12.9005	11.4751	0.00330339	0.644219	up	--	--	Molecular Function: protein binding (GO:0005515);; Cellular Component: cellular_component (GO:0005575);; Cellular Component: intracellular (GO:0005622);; Cellular Component: cell (GO:0005623);; Cellular Component: nucleus (GO:0005634);; Cellular Component: nucleoplasm (GO:0005654);; Cellular Component: cytoplasm (GO:0005737);; Cellular Component: centrosome (GO:0005813);; Cellular Component: micr…	K12175|1.1e-141|myb:102249210|K12175 COP9 signalosome complex subunit 1 | (RefSeq) GPS1, LRRC45; uncharacterized LOC102249210	--	[S]	Function unknown	Leucine Rich repeat	Leucine-rich repeat-containing protein 45 OS=Homo sapiens OX=9606 GN=LRRC45 PE=1 SV=1	S	Function unknown	leucine-rich repeat-containing protein 45 [Homo sapiens]
ENSG00000154175	ABI3BP	1432	2820	2691	1116	668	1362	6.26262	11.236	10.4402	4.48236	2.58203	5.21416	6.03e-06	-1.01997	down	--	--	Molecular Function: protein binding (GO:0005515);;	K08592|4.8e-51|ccar:109101124|K08592 sentrin-specific protease 1 [EC:3.4.22.68] | (RefSeq) sentrin-specific protease 1-like	--	--	--	Fibronectin type III domain	Target of Nesh-SH3 OS=Homo sapiens OX=9606 GN=ABI3BP PE=1 SV=1	U	Intracellular trafficking, secretion, and vesicular transport	target of Nesh-SH3 isoform 9 precursor [Homo sapiens]
ENSG00000184076	UQCR10	1619	1267	1297	1988	2521	1958	54.1979	38.6152	39.7022	62.2426	81.8386	58.6852	0.000553539	0.782778	up	--	--	Cellular Component: mitochondrial respiratory chain complex III (GO:0005750);; Biological Process: mitochondrial electron transport, ubiquinol to cytochrome c (GO:0006122);; Cellular Component: integral component of membrane (GO:0016021);;	K00419|8.5e-28|ggo:101132438|K00419 ubiquinol-cytochrome c reductase subunit 9 | (RefSeq) cytochrome b-c1 complex subunit 9 isoform X1	Oxidative phosphorylation (ko00190);; Cardiac muscle contraction (ko04260);; Thermogenesis (ko04714);; Non-alcoholic fatty liver disease (ko04932);; Alzheimer disease (ko05010);; Parkinson disease (ko05012);; Amyotrophic lateral sclerosis (ko05014);; Huntington disease (ko05016);; Prion disease (ko05020)	--	--	Ubiquinol-cytochrome C reductase, UQCRX/QCR9 like	Cytochrome b-c1 complex subunit 9 OS=Homo sapiens OX=9606 GN=UQCR10 PE=1 SV=3	S	Function unknown	cytochrome b-c1 complex subunit 9 isoform a [Homo sapiens]
ENSG00000112851	ERBIN	1554	3187	2833	1685	943	1851	6.25727	11.9544	9.49513	5.81237	2.87489	5.87738	0.00488181	-0.634558	down	--	--	Molecular Function: ErbB-2 class receptor binding (GO:0005176);; Biological Process: signal transduction (GO:0007165);; Biological Process: negative regulation of NF-kappaB transcription factor activity (GO:0032088);;	K12796|0.0e+00|hsa:55914|K12796 erbb2-interacting protein | (RefSeq) ERBIN, ERBB2IP, HEL-S-78, LAP2; erbb2 interacting protein	NOD-like receptor signaling pathway (ko04621)	--	--	Leucine rich repeat	Erbin OS=Homo sapiens OX=9606 GN=ERBIN PE=1 SV=2	S	Function unknown	erbin isoform 1 [Homo sapiens]
ENSG00000102265	TIMP1	5770	4740	5304	7164	8913	6972	169.577	127.221	137.492	201.229	253.089	180.699	0.0009788	0.702052	up	--	--	Cellular Component: extracellular region (GO:0005576);; Molecular Function: metalloendopeptidase inhibitor activity (GO:0008191);;	K16451|7.6e-74|rro:104672782|K16451 metalloproteinase inhibitor 1 | (RefSeq) TIMP1; metalloproteinase inhibitor 1	HIF-1 signaling pathway (ko04066)	[R]	General function prediction only	Tissue inhibitor of metalloproteinase	Metalloproteinase inhibitor 1 OS=Homo sapiens OX=9606 GN=TIMP1 PE=1 SV=1	O	Posttranslational modification, protein turnover, chaperones	TIMP1 isoform 2 [Pan troglodytes]
ENSG00000172809	RPL38	5468	4291	4976	7186	12252	6687	146.904	107.509	117.651	183.199	328.036	162.558	0.000321853	1.01369	up	--	--	Biological Process: skeletal system development (GO:0001501);; Biological Process: ossification (GO:0001503);; Molecular Function: structural constituent of ribosome (GO:0003735);; Cellular Component: ribosome (GO:0005840);; Biological Process: translation (GO:0006412);; Biological Process: regulation of translation (GO:0006417);; Biological Process: sensory perception of sound (GO:0007605);; Cel…	K02923|2.3e-29|acs:107982400|K02923 large subunit ribosomal protein L38e | (RefSeq) rpl38; ribosomal protein L38	Ribosome (ko03010)	[J]	Translation, ribosomal structure and biogenesis	Ribosomal L38e protein family	60S ribosomal protein L38 OS=Homo sapiens OX=9606 GN=RPL38 PE=1 SV=2	--	--	60S ribosomal protein L38 [Microcebus murinus]
ENSG00000067900	ROCK1	2549	4389	4413	2111	1556	2831	7.02787	11.0193	10.7871	5.57579	4.142	6.90281	0.000396378	-0.678335	down	[T]	Signal transduction mechanisms	Molecular Function: protein serine/threonine kinase activity (GO:0004674);; Molecular Function: ATP binding (GO:0005524);; Cellular Component: cytoskeleton (GO:0005856);; Biological Process: Rho protein signal transduction (GO:0007266);; Molecular Function: GTP-Rho binding (GO:0017049);; Biological Process: actin cytoskeleton organization (GO:0030036);; Molecular Function: metal ion binding (GO:0…	K04514|0.0e+00|hsa:6093|K04514 Rho-associated protein kinase 1 [EC:2.7.11.1] | (RefSeq) ROCK1, P160ROCK, ROCK-I; Rho associated coiled-coil containing protein kinase 1	cGMP-PKG signaling pathway (ko04022);; cAMP signaling pathway (ko04024);; Chemokine signaling pathway (ko04062);; Sphingolipid signaling pathway (ko04071);; Vascular smooth muscle contraction (ko04270);; TGF-beta signaling pathway (ko04350);; Axon guidance (ko04360);; Focal adhesion (ko04510);; Tight junction (ko04530);; Platelet activation (ko04611);; Leukocyte transendothelial migration (ko0467…	[T]	Signal transduction mechanisms	Protein kinase domain	Rho-associated protein kinase 1 OS=Homo sapiens OX=9606 GN=ROCK1 PE=1 SV=1	T	Signal transduction mechanisms	rho-associated protein kinase 1 [Homo sapiens]
ENSG00000115760	BIRC6	1940	4139	3700	1894	1088	1880	3.23655	6.33375	5.48066	3.0223	1.74747	2.75114	7.53e-05	-0.876046	down	--	--	Molecular Function: ubiquitin-protein transferase activity (GO:0004842);; Biological Process: apoptotic process (GO:0006915);; Biological Process: regulation of cytokinesis (GO:0032465);;	K10586|0.0e+00|hsa:57448|K10586 baculoviral IAP repeat-containing protein 6 (apollon) [EC:2.3.2.23] | (RefSeq) BIRC6, APOLLON, BRUCE; baculoviral IAP repeat containing 6	Ubiquitin mediated proteolysis (ko04120);; Apoptosis - multiple species (ko04215)	[O]	Posttranslational modification, protein turnover, chaperones	Baculoviral IAP repeat-containing protein 6	Baculoviral IAP repeat-containing protein 6 OS=Homo sapiens OX=9606 GN=BIRC6 PE=1 SV=2	O	Posttranslational modification, protein turnover, chaperones	baculoviral IAP repeat-containing protein 6 isoform 1 [Homo sapiens]
ENSG00000152926	ZNF117	1789	2885	2612	1390	1097	1939	5.31702	7.7089	6.77074	3.93925	3.27826	5.20378	0.00143045	-0.595372	down	--	--	Biological Process: negative regulation of transcription from RNA polymerase II promoter (GO:0000122);; Molecular Function: transcription regulatory region sequence-specific DNA binding (GO:0000976);; Molecular Function: RNA polymerase II regulatory region sequence-specific DNA binding (GO:0000977);; Molecular Function: RNA polymerase II core promoter proximal region sequence-specific DNA binding…	K09228|3.6e-57|ptr:104007253|K09228 KRAB domain-containing zinc finger protein | (RefSeq) LOW QUALITY PROTEIN: zinc finger protein 117-like	Herpes simplex virus 1 infection (ko05168)	[R]	General function prediction only	Zinc-finger double domain	Zinc finger protein 117 OS=Homo sapiens OX=9606 GN=ZNF117 PE=2 SV=5	S	Function unknown	ZNF117 isoform 2 [Pan troglodytes]
ENSG00000171612	SLC25A33	475	490	433	603	664	673	3.21916	3.02703	2.5912	3.91551	4.34648	4.0079	0.00413169	0.615812	up	--	--	Molecular Function: ATP transmembrane transporter activity (GO:0005347);; Cellular Component: integral component of membrane (GO:0016021);;	K15116|8.4e-180|csab:103225641|K15116 solute carrier family 25, member 33/36 | (RefSeq) SLC25A33; solute carrier family 25 member 33	--	[C]	Energy production and conversion	Mitochondrial carrier protein	Solute carrier family 25 member 33 OS=Homo sapiens OX=9606 GN=SLC25A33 PE=1 SV=1	S	Function unknown	solute carrier family 25 member 33 [Homo sapiens]
ENSG00000102699	PARP4	4228	6617	6310	3857	2490	4054	20.1908	28.7846	26.6047	17.6499	11.4748	17.0147	0.000865729	-0.595091	down	[R]	General function prediction only	Molecular Function: NAD+ ADP-ribosyltransferase activity (GO:0003950);; Biological Process: protein ADP-ribosylation (GO:0006471);;	K10798|0.0e+00|hsa:143|K10798 poly [ADP-ribose] polymerase 2/3/4 [EC:2.4.2.30] | (RefSeq) PARP4, ADPRTL1, ARTD4, PARP-4, PARPL, PH5P, VAULT3, VPARP, VWA5C, p193; poly(ADP-ribose) polymerase family member 4	Base excision repair (ko03410);; Apoptosis (ko04210)	--	--	Vault protein inter-alpha-trypsin domain	Protein mono-ADP-ribosyltransferase PARP4 OS=Homo sapiens OX=9606 GN=PARP4 PE=1 SV=3	S	Function unknown	protein mono-ADP-ribosyltransferase PARP4 [Homo sapiens]
ENSG00000189306	RRP7A	3687	2864	3355	4293	5077	4538	25.4524	18.098	20.5832	28.4781	33.9125	27.5792	0.00154893	0.637433	up	--	--	Biological Process: ribosomal small subunit assembly (GO:0000028);; Biological Process: in utero embryonic development (GO:0001701);; Biological Process: blastocyst development (GO:0001824);; Biological Process: blastocyst formation (GO:0001825);; Cellular Component: cellular_component (GO:0005575);; Cellular Component: intracellular (GO:0005622);; Cellular Component: cell (GO:0005623);; Cellular…	K14545|2.6e-153|hsa:27341|K14545 ribosomal RNA-processing protein 7 | (RefSeq) RRP7A, BK126B4.3, CGI-96, Rrp7; ribosomal RNA processing 7 homolog A	Ribosome biogenesis in eukaryotes (ko03008)	[A]	RNA processing and modification	Ribosomal RNA-processing protein 7 (RRP7) C-terminal domain	Ribosomal RNA-processing protein 7 homolog A OS=Homo sapiens OX=9606 GN=RRP7A PE=1 SV=2	J	Translation, ribosomal structure and biogenesis	ribosomal RNA-processing protein 7 homolog A [Homo sapiens]
ENSG00000189043	NDUFA4	3104	2772	2513	3451	4184	3891	38.0896	30.9917	27.2337	40.5842	49.5556	41.9767	0.00200074	0.60334	up	--	--	Cellular Component: mitochondrial respiratory chain complex I (GO:0005747);; Cellular Component: mitochondrial respiratory chain complex IV (GO:0005751);; Cellular Component: integral component of membrane (GO:0016021);;	K03948|9.3e-43|hsa:4697|K03948 NADH dehydrogenase (ubiquinone) 1 alpha subcomplex subunit 4 | (RefSeq) NDUFA4, CI-9k, CI-MLRQ, COXFA4, MLRQ; NDUFA4 mitochondrial complex associated	Oxidative phosphorylation (ko00190);; Thermogenesis (ko04714);; Retrograde endocannabinoid signaling (ko04723);; Non-alcoholic fatty liver disease (ko04932);; Alzheimer disease (ko05010);; Parkinson disease (ko05012);; Amyotrophic lateral sclerosis (ko05014);; Huntington disease (ko05016);; Prion disease (ko05020)	--	--	NADH-ubiquinone reductase complex 1 MLRQ subunit	Cytochrome c oxidase subunit NDUFA4 OS=Homo sapiens OX=9606 GN=NDUFA4 PE=1 SV=1	U	Intracellular trafficking, secretion, and vesicular transport	cytochrome c oxidase subunit NDUFA4 [Pan troglodytes]
ENSG00000183530	PRR14L	1048	1781	1727	952	642	1169	2.52894	4.08728	3.70615	2.20153	1.49494	2.51455	0.00306174	-0.596951	down	--	--	--	--	--	--	--	Drosophila Tantalus-like	Protein PRR14L OS=Homo sapiens OX=9606 GN=PRR14L PE=1 SV=1	S	Function unknown	protein PRR14L [Homo sapiens]
ENSG00000101439	CST3	4937	4141	4527	6837	8200	6915	137.8	103.437	109.856	187.694	228.441	174.737	3.27e-05	0.843612	up	--	--	Biological Process: eye development (GO:0001654);; Biological Process: response to hypoxia (GO:0001666);; Biological Process: cell activation (GO:0001775);; Molecular Function: protease binding (GO:0002020);; Molecular Function: cysteine-type endopeptidase inhibitor activity (GO:0004869);; Cellular Component: basement membrane (GO:0005604);; Cellular Component: extracellular space (GO:0005615);; …	K13899|4.6e-77|hsa:1471|K13899 cystatin-C | (RefSeq) CST3, ARMD11, HEL-S-2; cystatin C	Salivary secretion (ko04970)	--	--	Cystatin domain	Cystatin-C OS=Homo sapiens OX=9606 GN=CST3 PE=1 SV=1	O	Posttranslational modification, protein turnover, chaperones	cystatin-C precursor [Homo sapiens]
ENSG00000169554	ZEB2	973	1742	1659	886	519	958	4.13144	6.60336	6.41206	3.79908	2.02983	3.79762	0.000385016	-0.764023	down	--	--	Molecular Function: DNA binding (GO:0003677);; Cellular Component: nucleoplasm (GO:0005654);; Cellular Component: nucleolus (GO:0005730);; Cellular Component: cytosol (GO:0005829);;	K23560|0.0e+00|hsa:9839|K23560 zinc finger homeobox protein 2 | (RefSeq) ZEB2, HSPC082, SIP-1, SIP1, SMADIP1, ZFHX1B; zinc finger E-box binding homeobox 2	MicroRNAs in cancer (ko05206)	[K]	Transcription	Zinc-finger double domain	Zinc finger E-box-binding homeobox 2 OS=Homo sapiens OX=9606 GN=ZEB2 PE=1 SV=1	S	Function unknown	ZEB2 isoform 6 [Pan troglodytes]
ENSG00000009413	REV3L	1043	1860	1974	993	520	1078	2.48592	4.15811	4.29915	2.35887	1.19427	2.49384	0.000577382	-0.792832	down	--	--	Cellular Component: zeta DNA polymerase complex (GO:0016035);; Biological Process: translesion synthesis (GO:0019985);;	K02350|1.2e-18|hsa:5980|K02350 DNA polymerase zeta [EC:2.7.7.7] | (RefSeq) REV3L, POLZ, REV3; REV3 like, DNA directed polymerase zeta catalytic subunit	Platinum drug resistance (ko01524);; Fanconi anemia pathway (ko03460)	[L]	Replication, recombination and repair	--	DNA polymerase zeta catalytic subunit OS=Homo sapiens OX=9606 GN=REV3L PE=1 SV=2	L	Replication, recombination and repair	REV3L isoform 3 [Pan troglodytes]
ENSG00000175414	ARL10	378	737	646	358	282	360	2.50752	4.00568	3.51843	2.63808	1.86201	1.63888	0.00746276	-0.667295	down	--	--	Molecular Function: GTP binding (GO:0005525);; Cellular Component: integral component of membrane (GO:0016021);;	K07958|3.9e-129|hsa:285598|K07958 ADP-ribosylation factor-like protein 10 | (RefSeq) ARL10, ARL10A; ADP ribosylation factor like GTPase 10	--	[UZ]	Intracellular trafficking, secretion, and vesicular transport;; Cytoskeleton	ADP-ribosylation factor family	ADP-ribosylation factor-like protein 10 OS=Homo sapiens OX=9606 GN=ARL10 PE=2 SV=1	S	Function unknown	ADP-ribosylation factor-like protein 10 isoform 2 [Homo sapiens]
ENSG00000054654	SYNE2	665	1316	1132	522	371	614	1.26941	1.56431	1.23452	0.838016	1.32167	1.58799	5.19e-05	-0.913158	down	--	--	Cellular Component: nuclear membrane (GO:0031965);; Cellular Component: LINC complex (GO:0034993);; Cellular Component: intermediate filament cytoskeleton (GO:0045111);; Molecular Function: actin filament binding (GO:0051015);;	K19346|0.0e+00|hsa:23224|K19346 nesprin-2 | (RefSeq) SYNE2, EDMD5, KASH2, NUA, NUANCE, Nesp2, Nesprin-2, SYNE-2, TROPH; spectrin repeat containing nuclear envelope protein 2	--	[Z]	Cytoskeleton	Calponin homology (CH) domain	Nesprin-2 OS=Homo sapiens OX=9606 GN=SYNE2 PE=1 SV=3	Z	Cytoskeleton	nesprin-2 isoform 5 [Homo sapiens]
ENSG00000160284	SPATC1L	167	116	115	230	226	243	3.60211	2.32381	2.23698	4.82543	4.81975	4.61516	0.00260965	0.935416	up	--	--	Cellular Component: cellular_component (GO:0005575);; Cellular Component: intracellular (GO:0005622);; Cellular Component: cell (GO:0005623);; Cellular Component: centrosome (GO:0005813);; Cellular Component: microtubule organizing center (GO:0005815);; Cellular Component: cytoskeleton (GO:0005856);; Cellular Component: microtubule cytoskeleton (GO:0015630);; Cellular Component: organelle (GO:004…	--	--	--	--	Speriolin C-terminus	Speriolin-like protein OS=Homo sapiens OX=9606 GN=SPATC1L PE=1 SV=3	S	Function unknown	speriolin-like protein isoform 1 [Homo sapiens]
ENSG00000033867	SLC4A7	1656	3305	2984	1598	856	1901	7.08275	13.9612	11.995	6.39979	2.92449	6.51522	0.00123719	-0.75176	down	--	--	Molecular Function: inorganic anion exchanger activity (GO:0005452);; Cellular Component: integral component of membrane (GO:0016021);;	K13858|0.0e+00|hsa:9497|K13858 solute carrier family 4 (sodium bicarbonate cotransporter), member 7 | (RefSeq) SLC4A7, NBC2, NBC3, NBCN1, SBC2, SLC4A6; solute carrier family 4 member 7	--	[P]	Inorganic ion transport and metabolism	HCO3- transporter family	Sodium bicarbonate cotransporter 3 OS=Homo sapiens OX=9606 GN=SLC4A7 PE=1 SV=2	U	Intracellular trafficking, secretion, and vesicular transport	SLC4A7 isoform 2 [Pongo abelii]
ENSG00000183011	NAA38	1194	958	958	1717	2702	1711	41.2512	30.9683	31.302	59.1124	94.2873	55.9993	1.37e-05	1.1517	up	--	--	Cellular Component: nucleoplasm (GO:0005654);; Cellular Component: NatC complex (GO:0031417);;	K20824|2.3e-91|ptr:468437|K20824 N-alpha-acetyltransferase 38, NatC auxiliary subunit | (RefSeq) NAA38; N(alpha)-acetyltransferase 38, NatC auxiliary subunit	--	[K]	Transcription	LSM domain	N-alpha-acetyltransferase 38, NatC auxiliary subunit OS=Homo sapiens OX=9606 GN=NAA38 PE=1 SV=1	K	Transcription	N-alpha-acetyltransferase 38, NatC auxiliary subunit isoform 1 precursor [Homo sapiens]
Homo_sapiens_newGene_6803	Homo_sapiens_newGene_6803	174	174	189	98	59	102	1.71895	1.6927	1.44712	1.03739	0.382972	0.902507	0.00195744	-0.940094	down	--	--	--	--	--	--	--	--	Podocalyxin OS=Homo sapiens OX=9606 GN=PODXL PE=1 SV=2	--	--	hypothetical protein FLJ22709, isoform CRA_b [Homo sapiens]
ENSG00000176542	USF3	317	696	691	293	169	293	0.602915	1.20761	1.21231	0.534657	0.309928	0.489481	0.000343962	-1.03829	down	--	--	Molecular Function: protein dimerization activity (GO:0046983);;	K09106|3.5e-06|clec:106662367|K09106 upstream stimulatory factor | (RefSeq) upstream stimulatory factor 2 isoform X1	--	--	--	Helix-loop-helix DNA-binding domain	Basic helix-loop-helix domain-containing protein USF3 OS=Homo sapiens OX=9606 GN=USF3 PE=1 SV=4	S	Function unknown	basic helix-loop-helix domain-containing protein USF3 [Homo sapiens]
ENSG00000103253	HAGHL	226	237	211	340	384	390	4.25343	3.86788	3.6178	5.87443	6.90693	6.44011	0.000726883	0.869024	up	[R]	General function prediction only	--	K01069|8.5e-53|pcw:110221933|K01069 hydroxyacylglutathione hydrolase [EC:3.1.2.6] | (RefSeq) HAGHL; hydroxyacylglutathione hydrolase-like protein isoform X1	Pyruvate metabolism (ko00620)	[R]	General function prediction only	Metallo-beta-lactamase superfamily	Hydroxyacylglutathione hydrolase-like protein OS=Homo sapiens OX=9606 GN=HAGHL PE=2 SV=1	S	Function unknown	hydroxyacylglutathione hydrolase-like, isoform CRA_b [Homo sapiens]
ENSG00000153774	CFDP1	1776	1467	1566	1703	2565	2219	37.356	27.6584	28.806	34.231	51.2817	40.415	0.00909633	0.587041	up	--	--	Cellular Component: condensed chromosome kinetochore (GO:0000777);; Biological Process: multicellular organism development (GO:0007275);;	K05726|1.5e-61|mgp:100543321|K05726 breast cancer anti-estrogen resistance 1 | (RefSeq) LOW QUALITY PROTEIN: breast cancer anti-estrogen resistance protein 1	Focal adhesion (ko04510);; Regulation of actin cytoskeleton (ko04810)	[S]	Function unknown	Bucentaur or craniofacial development	Craniofacial development protein 1 OS=Homo sapiens OX=9606 GN=CFDP1 PE=1 SV=1	S	Function unknown	craniofacial development protein 1 [Pongo abelii]
ENSG00000065457	ADAT1	556	720	842	530	244	364	13.9581	15.6045	15.3654	13.2307	9.81841	10.3594	0.00232314	-0.770186	down	--	--	Molecular Function: molecular_function (GO:0003674);; Molecular Function: nucleic acid binding (GO:0003676);; Molecular Function: RNA binding (GO:0003723);; Molecular Function: catalytic activity (GO:0003824);; Molecular Function: adenosine deaminase activity (GO:0004000);; Molecular Function: binding (GO:0005488);; Biological Process: nucleobase-containing compound metabolic process (GO:0006139)…	K15440|4.5e-42|ggo:101139542|K15440 tRNA-specific adenosine deaminase 1 [EC:3.5.4.34] | (RefSeq) ADAT1; tRNA-specific adenosine deaminase 1 isoform X1	--	[A]	RNA processing and modification	--	tRNA-specific adenosine deaminase 1 OS=Homo sapiens OX=9606 GN=ADAT1 PE=1 SV=1	S	Function unknown	ADAT1 isoform 6 [Pan troglodytes]
ENSG00000283378	CNTNAP3C	46	214	123	85	21	29	0.689795	2.93628	1.63442	1.23043	0.296974	0.384125	0.0134099	-1.35632	down	--	--	Cellular Component: integral component of membrane (GO:0016021);;	K07380|5.1e-136|ccae:111923645|K07380 contactin associated protein-like 2 | (RefSeq) CNTNAP2; contactin-associated protein-like 2	Cell adhesion molecules (ko04514)	[T]	Signal transduction mechanisms	Laminin G domain	Contactin-associated protein-like 3 OS=Homo sapiens OX=9606 GN=CNTNAP3 PE=2 SV=3	S	Function unknown	unnamed protein product [Homo sapiens]
ENSG00000105258	POLR2I	813	505	493	1106	1232	959	24.3308	13.2653	12.9734	31.3715	34.9223	24.3155	0.000232515	1.00241	up	--	--	Biological Process: transcription, DNA-templated (GO:0006351);;	K03017|5.9e-73|aju:106974708|K03017 DNA-directed RNA polymerase II subunit RPB9 | (RefSeq) POLR2I; DNA-directed RNA polymerase II subunit RPB9	RNA polymerase (ko03020);; Huntington disease (ko05016)	[K]	Transcription	RNA polymerases M/15 Kd subunit	DNA-directed RNA polymerase II subunit RPB9 OS=Homo sapiens OX=9606 GN=POLR2I PE=1 SV=1	K	Transcription	DNA-directed RNA polymerase II subunit RPB9 [Macaca nemestrina]
ENSG00000023516	AKAP11	1006	2451	1938	1030	804	1396	2.65016	5.88333	4.50885	2.60015	2.04302	3.23271	0.0128317	-0.603972	down	--	--	Molecular Function: molecular_function (GO:0003674);; Molecular Function: structural molecule activity (GO:0005198);; Molecular Function: binding (GO:0005488);; Molecular Function: protein binding (GO:0005515);; Cellular Component: cellular_component (GO:0005575);; Cellular Component: intracellular (GO:0005622);; Cellular Component: cell (GO:0005623);; Cellular Component: nucleus (GO:0005634);; C…	K16527|0.0e+00|hsa:11215|K16527 A-kinase anchor protein 11 | (RefSeq) AKAP11, AKAP-11, AKAP220, PPP1R44, PRKA11; A-kinase anchoring protein 11	--	--	--	--	A-kinase anchor protein 11 OS=Homo sapiens OX=9606 GN=AKAP11 PE=1 SV=1	T	Signal transduction mechanisms	A-kinase anchor protein 11 [Homo sapiens]
ENSG00000124593	AL365205.1	1072	3501	3746	679	1136	1053	8.22721	27.921	28.1333	5.20524	8.30715	7.11172	0.000102729	-1.33297	down	--	--	--	K04511|8.1e-19|ggo:101131686|K04511 prickle | (RefSeq) PRICKLE4; prickle-like protein 4	Wnt signaling pathway (ko04310)	--	--	--	--	S	Function unknown	prickle-like protein 4 isoform X2 [Pan paniscus]
ENSG00000111860	CEP85L	251	526	476	243	146	232	0.872435	1.6638	1.45564	0.810962	0.47807	0.694765	0.00245605	-0.875277	down	--	--	Cellular Component: cellular_component (GO:0005575);; Cellular Component: intracellular (GO:0005622);; Cellular Component: cell (GO:0005623);; Cellular Component: centrosome (GO:0005813);; Cellular Component: microtubule organizing center (GO:0005815);; Cellular Component: cytoskeleton (GO:0005856);; Cellular Component: microtubule cytoskeleton (GO:0015630);; Cellular Component: organelle (GO:004…	K16766|0.0e+00|hsa:387119|K16766 centrosomal protein CEP85 | (RefSeq) CEP85L, C6orf204, LIS10, NY-BR-15, bA57K17.2; centrosomal protein 85 like	--	--	--	--	Centrosomal protein of 85 kDa-like OS=Homo sapiens OX=9606 GN=CEP85L PE=1 SV=1	S	Function unknown	centrosomal protein of 85 kDa-like isoform a [Homo sapiens]
ENSG00000083097	DOP1A	306	729	779	394	140	330	0.973922	2.11324	2.19524	1.20192	0.427393	0.92215	0.00590894	-0.948194	down	--	--	Cellular Component: cytosol (GO:0005829);; Biological Process: Golgi to endosome transport (GO:0006895);;	K19476|2.0e-55|tsp:Tsp_05230|K19476 vacuolar protein sorting-associated protein IST1 | (RefSeq) protein pad-1	Endocytosis (ko04144)	[K]	Transcription	Dopey, N-terminal	Protein dopey-1 OS=Homo sapiens OX=9606 GN=DOP1A PE=2 SV=1	K	Transcription	protein dopey-1 isoform a [Homo sapiens]
ENSG00000260314	MRC1	5630	8834	8665	5022	2893	5455	28.3108	40.4705	38.4768	24.203	14.0401	24.1126	0.000464983	-0.672501	down	[R]	General function prediction only	Cellular Component: integral component of membrane (GO:0016021);;	K06560|0.0e+00|hsa:4360|K06560 mannose receptor, C type | (RefSeq) MRC1, CD206, CLEC13D, CLEC13DL, MMR, MRC1L1, bA541I19.1, hMR; mannose receptor C-type 1	Phagosome (ko04145);; Tuberculosis (ko05152)	[TV]	Signal transduction mechanisms;; Defense mechanisms	Lectin C-type domain	Macrophage mannose receptor 1 OS=Homo sapiens OX=9606 GN=MRC1 PE=1 SV=1	U	Intracellular trafficking, secretion, and vesicular transport	macrophage mannose receptor 1 precursor [Homo sapiens]
Homo_sapiens_newGene_4713	Homo_sapiens_newGene_4713	155	231	242	106	64	151	0.754657	1.16711	1.0119	0.544933	0.319419	0.745338	0.00747592	-0.858612	down	--	--	Cellular Component: integral component of membrane (GO:0016021);;	K06712|1.4e-71|pps:100983789|K06712 butyrophilin | (RefSeq) putative butyrophilin subfamily 2 member A3	--	--	--	Immunoglobulin V-set domain	Putative butyrophilin subfamily 2 member A3 OS=Homo sapiens OX=9606 GN=BTN2A3P PE=5 SV=2	T	Signal transduction mechanisms	unnamed protein product [Homo sapiens]
ENSG00000160932	LY6E	3724	3165	3718	5023	5224	4888	84.0004	64.9621	83.1561	115.525	115.206	97.9373	0.000371883	0.659494	up	--	--	Biological Process: in utero embryonic development (GO:0001701);; Biological Process: heart morphogenesis (GO:0003007);; Biological Process: cardiac chamber development (GO:0003205);; Biological Process: cardiac chamber morphogenesis (GO:0003206);; Biological Process: cardiac ventricle morphogenesis (GO:0003208);; Biological Process: ventricular cardiac muscle tissue development (GO:0003229);; Bi…	K06846|1.3e-67|hsa:4061|K06846 lymphocyte antigen 6 complex locus protein D/E/G6/H | (RefSeq) LY6E, RIG-E, RIGE, SCA-2, SCA2, TSA-1; lymphocyte antigen 6 family member E	--	--	--	u-PAR/Ly-6 domain	Lymphocyte antigen 6E OS=Homo sapiens OX=9606 GN=LY6E PE=1 SV=1	U	Intracellular trafficking, secretion, and vesicular transport	lymphocyte antigen 6E precursor [Homo sapiens]
ENSG00000152056	AP1S3	89	156	156	47	44	53	1.02509	2.0935	1.88753	0.532259	0.513525	0.516395	8.59e-05	-1.32393	down	--	--	Biological Process: intracellular protein transport (GO:0006886);; Biological Process: vesicle-mediated transport (GO:0016192);; Cellular Component: membrane coat (GO:0030117);;	K12395|1.4e-54|nle:100602846|K12395 AP-1 complex subunit sigma-3 | (RefSeq) AP1S3; AP-1 complex subunit sigma-3 isoform X1	Lysosome (ko04142);; Human immunodeficiency virus 1 infection (ko05170)	[U]	Intracellular trafficking, secretion, and vesicular transport	Clathrin adaptor complex small chain	AP-1 complex subunit sigma-3 OS=Homo sapiens OX=9606 GN=AP1S3 PE=1 SV=1	U	Intracellular trafficking, secretion, and vesicular transport	AP1S3 protein [Homo sapiens]
ENSG00000164327	RICTOR	699	1583	1203	584	505	962	2.02129	4.16948	2.92444	1.53218	1.33452	2.48289	0.0119447	-0.636964	down	--	--	Biological Process: TOR signaling (GO:0031929);; Cellular Component: TORC2 complex (GO:0031932);;	K08267|0.0e+00|hsa:253260|K08267 rapamycin-insensitive companion of mTOR | (RefSeq) RICTOR, AVO3, PIA, hAVO3; RPTOR independent companion of MTOR complex 2	mTOR signaling pathway (ko04150)	[D]	Cell cycle control, cell division, chromosome partitioning	Rapamycin-insensitive companion of mTOR, N-term	Rapamycin-insensitive companion of mTOR OS=Homo sapiens OX=9606 GN=RICTOR PE=1 SV=1	S	Function unknown	rapamycin-insensitive companion of mTOR isoform 1 [Homo sapiens]
ENSG00000177602	HASPIN	503	644	727	417	272	445	4.69612	5.48079	5.99956	3.72668	2.44516	3.65574	0.00602853	-0.600718	down	--	--	Molecular Function: protein kinase activity (GO:0004672);; Molecular Function: ATP binding (GO:0005524);;	K16315|0.0e+00|hsa:83903|K16315 serine/threonine-protein kinase haspin [EC:2.7.11.1] | (RefSeq) HASPIN, GSG2; histone H3 associated protein kinase	--	[D]	Cell cycle control, cell division, chromosome partitioning	Haspin like kinase domain	Serine/threonine-protein kinase haspin OS=Homo sapiens OX=9606 GN=HASPIN PE=1 SV=3	D	Cell cycle control, cell division, chromosome partitioning	serine/threonine-protein kinase haspin [Homo sapiens]
ENSG00000106261	ZKSCAN1	1240	2284	2279	1178	897	1260	3.50209	5.77907	5.59259	3.1315	2.41053	3.0739	0.000906892	-0.654602	down	--	--	Molecular Function: nucleic acid binding (GO:0003676);; Molecular Function: transcription factor activity, sequence-specific DNA binding (GO:0003700);; Cellular Component: nucleus (GO:0005634);; Molecular Function: metal ion binding (GO:0046872);;	K09229|2.0e-213|hsa:7586|K09229 KRAB and SCAN domains-containing zinc finger protein | (RefSeq) ZKSCAN1, KOX18, PHZ-37, ZNF139, ZNF36, ZSCAN33; zinc finger with KRAB and SCAN domains 1	--	[R]	General function prediction only	Zinc-finger double domain	Zinc finger protein with KRAB and SCAN domains 1 OS=Homo sapiens OX=9606 GN=ZKSCAN1 PE=1 SV=3	S	Function unknown	zinc finger protein with KRAB and SCAN domains 1 isoform a [Homo sapiens]
ENSG00000140836	ZFHX3	511	940	846	398	284	466	0.780145	1.30509	1.13705	0.580423	0.415216	0.624533	0.000174986	-0.868039	down	--	--	Cellular Component: nucleus (GO:0005634);; Biological Process: regulation of transcription, DNA-templated (GO:0006355);; Molecular Function: zinc ion binding (GO:0008270);; Molecular Function: sequence-specific DNA binding (GO:0043565);;	K09378|0.0e+00|hsa:463|K09378 AT-binding transcription factor 1 | (RefSeq) ZFHX3, ATBF1, ATBT, C16orf47, ZFH-3, ZNF927; zinc finger homeobox 3	Signaling pathways regulating pluripotency of stem cells (ko04550)	[R]	General function prediction only	Homeodomain	Zinc finger homeobox protein 3 OS=Homo sapiens OX=9606 GN=ZFHX3 PE=1 SV=2	S	Function unknown	zinc finger homeobox protein 3 isoform X1 [Homo sapiens]
ENSG00000145391	SETD7	4047	7468	6867	3706	2341	4337	14.8699	24.7142	21.9049	13.1439	8.69326	14.4493	0.000543648	-0.699538	down	--	--	Cellular Component: chromosome (GO:0005694);; Biological Process: regulation of transcription, DNA-templated (GO:0006355);; Molecular Function: histone-lysine N-methyltransferase activity (GO:0018024);;	K11431|1.8e-194|hsa:80854|K11431 [histone H3]-lysine4 N-methyltransferase [EC:2.1.1.364] | (RefSeq) SETD7, KMT7, SET7, SET7/9, SET9; SET domain containing 7, histone lysine methyltransferase	Lysine degradation (ko00310);; FoxO signaling pathway (ko04068)	[K]	Transcription	MORN repeat	Histone-lysine N-methyltransferase SETD7 OS=Homo sapiens OX=9606 GN=SETD7 PE=1 SV=1	S	Function unknown	histone-lysine N-methyltransferase SETD7 [Macaca mulatta]
ENSG00000170100	ZNF778	466	773	707	570	274	212	1.33143	2.33276	1.83533	1.5498	0.625617	1.57882	0.0275763	-0.725745	down	--	--	Molecular Function: nucleic acid binding (GO:0003676);; Biological Process: regulation of transcription, DNA-templated (GO:0006355);; Molecular Function: metal ion binding (GO:0046872);;	K09228|4.0e-153|hsa:197320|K09228 KRAB domain-containing zinc finger protein | (RefSeq) ZNF778; zinc finger protein 778	Herpes simplex virus 1 infection (ko05168)	[R]	General function prediction only	Zinc-finger double domain	Zinc finger protein 778 OS=Homo sapiens OX=9606 GN=ZNF778 PE=1 SV=3	S	Function unknown	zinc finger protein 778 isoform 2 [Homo sapiens]
ENSG00000142694	EVA1B	863	834	839	1208	1280	1457	21.3876	18.8396	18.3617	28.7077	30.6314	31.7473	2.53e-05	0.773604	up	--	--	Cellular Component: plasma membrane (GO:0005886);; Cellular Component: integral component of membrane (GO:0016021);; Cellular Component: intracellular membrane-bounded organelle (GO:0043231);;	--	--	--	--	FAM176 family	Protein eva-1 homolog B OS=Homo sapiens OX=9606 GN=EVA1B PE=1 SV=1	U	Intracellular trafficking, secretion, and vesicular transport	protein eva-1 homolog B [Homo sapiens]
ENSG00000164307	ERAP1	2006	3247	3155	1806	235	2014	10.9058	15.8404	15.065	9.34234	1.07467	9.58142	0.0253108	-0.994932	down	[E]	Amino acid transport and metabolism	Cellular Component: endoplasmic reticulum membrane (GO:0005789);; Biological Process: regulation of blood pressure (GO:0008217);; Molecular Function: zinc ion binding (GO:0008270);; Biological Process: antigen processing and presentation of endogenous peptide antigen via MHC class I (GO:0019885);; Molecular Function: metalloaminopeptidase activity (GO:0070006);;	K09604|0.0e+00|ptr:471835|K09604 adipocyte-derived leucine aminopeptidase [EC:3.4.11.-] | (RefSeq) ERAP1; endoplasmic reticulum aminopeptidase 1 isoform X2	--	[EO]	Amino acid transport and metabolism;; Posttranslational modification, protein turnover, chaperones	Peptidase family M1 domain	Endoplasmic reticulum aminopeptidase 1 OS=Homo sapiens OX=9606 GN=ERAP1 PE=1 SV=3	E	Amino acid transport and metabolism	endoplasmic reticulum aminopeptidase 1 isoform a precursor [Homo sapiens]
ENSG00000175756	AURKAIP1	3767	2813	2882	4882	5463	5207	96.1887	66.706	66.1993	121.569	135.255	119.823	3.9e-05	0.853579	up	--	--	Cellular Component: cellular_component (GO:0005575);; Cellular Component: intracellular (GO:0005622);; Cellular Component: cell (GO:0005623);; Cellular Component: nucleus (GO:0005634);; Cellular Component: nucleoplasm (GO:0005654);; Cellular Component: cytoplasm (GO:0005737);; Cellular Component: mitochondrion (GO:0005739);; Cellular Component: mitochondrial envelope (GO:0005740);; Cellular Compo…	K16830|1.7e-109|hsa:54998|K16830 aurora kinase A-interacting protein | (RefSeq) AURKAIP1, AIP, AKIP, MRP-S38; aurora kinase A interacting protein 1	--	--	--	Mitochondrial domain of unknown function (DUF1713)	Aurora kinase A-interacting protein OS=Homo sapiens OX=9606 GN=AURKAIP1 PE=1 SV=1	T	Signal transduction mechanisms	aurora kinase A-interacting protein [Homo sapiens]
ENSG00000151458	ANKRD50	5007	10003	8708	4557	3285	5852	14.8825	27.0875	22.8554	12.9803	9.42269	15.2897	0.0014252	-0.66317	down	--	--	Biological Process: transport (GO:0006810);; Biological Process: biological_process (GO:0008150);; Biological Process: vesicle-mediated transport (GO:0016192);; Biological Process: endosomal transport (GO:0016197);; Biological Process: intracellular transport (GO:0046907);; Biological Process: localization (GO:0051179);; Biological Process: establishment of localization (GO:0051234);; Biological …	K21440|0.0e+00|hsa:57182|K21440 ankyrin repeat domain-containing protein 50 | (RefSeq) ANKRD50; ankyrin repeat domain 50	--	[R]	General function prediction only	Ankyrin repeats (3 copies)	Ankyrin repeat domain-containing protein 50 OS=Homo sapiens OX=9606 GN=ANKRD50 PE=1 SV=4	S	Function unknown	ankyrin repeat domain-containing protein 50 isoform 1 [Homo sapiens]
ENSG00000148803	FUOM	268	163	277	376	554	443	9.53925	5.1958	8.73407	13.0371	19.1897	13.8346	0.000347108	1.1152	up	[G]	Carbohydrate transport and metabolism	Biological Process: monosaccharide metabolic process (GO:0005996);; Molecular Function: isomerase activity (GO:0016853);; Molecular Function: monosaccharide binding (GO:0048029);;	K02431|4.3e-69|ptr:450853|K02431 L-fucose mutarotase [EC:5.1.3.29] | (RefSeq) FUOM; fucose mutarotase isoform X8	--	--	--	RbsD / FucU transport protein family	Fucose mutarotase OS=Homo sapiens OX=9606 GN=FUOM PE=1 SV=2	G	Carbohydrate transport and metabolism	fucose mutarotase isoform 2 [Homo sapiens]
ENSG00000243147	MRPL33	692	540	526	674	1060	715	36.7198	25.9793	24.7865	34.8321	54.4791	33.0357	0.0210734	0.644557	up	--	--	--	--	--	--	--	--	--	S	Function unknown	MRPL33 isoform 1 [Pan troglodytes]
ENSG00000021645	NRXN3	69	61	48	14	20	47	0.219539	0.422182	0.16561	0.051586	0.11824	0.125324	0.0165242	-1.04549	down	--	--	--	K07377|6.8e-217|bta:614412|K07377 neurexin | (RefSeq) NRXN3; neurexin 3 precursor	Cell adhesion molecules (ko04514)	[T]	Signal transduction mechanisms	Laminin G domain	Neurexin-3-beta OS=Homo sapiens OX=9606 GN=NRXN3 PE=1 SV=4	S	Function unknown	neurexin 3 isoform 2 precursor [Homo sapiens]
ENSG00000069667	RORA	453	811	625	358	302	489	2.00098	3.11217	2.16569	1.22905	0.76971	1.72595	0.0140259	-0.587051	down	--	--	Molecular Function: steroid hormone receptor activity (GO:0003707);; Molecular Function: RNA polymerase II transcription factor activity, ligand-activated sequence-specific DNA binding (GO:0004879);; Cellular Component: nucleus (GO:0005634);; Molecular Function: zinc ion binding (GO:0008270);; Cellular Component: host cell nucleus (GO:0042025);; Molecular Function: sequence-specific DNA binding (…	K08532|3.5e-300|hsa:6095|K08532 RAR-related orphan receptor alpha | (RefSeq) RORA, IDDECA, NR1F1, ROR1, ROR2, ROR3, RZR-ALPHA, RZRA; RAR related orphan receptor A	Th17 cell differentiation (ko04659);; Circadian rhythm (ko04710);; Spinocerebellar ataxia (ko05017);; Inflammatory bowel disease (ko05321)	[K]	Transcription	Zinc finger, C4 type (two domains)	Nuclear receptor ROR-alpha OS=Homo sapiens OX=9606 GN=RORA PE=1 SV=2	S	Function unknown	nuclear receptor ROR-alpha isoform a [Homo sapiens]
ENSG00000148334	PTGES2	2119	1800	2074	3081	3344	2786	23.9376	18.4876	20.6334	33.5408	36.3022	27.4982	6.53e-05	0.773788	up	[O]	Posttranslational modification, protein turnover, chaperones	Molecular Function: electron carrier activity (GO:0009055);; Molecular Function: protein disulfide oxidoreductase activity (GO:0015035);; Biological Process: cell redox homeostasis (GO:0045454);; Molecular Function: prostaglandin-E synthase activity (GO:0050220);;	K05309|5.0e-216|hsa:80142|K05309 microsomal prostaglandin-E synthase 2 [EC:5.3.99.3] | (RefSeq) PTGES2, C9orf15, GBF-1, GBF1, PGES2, mPGES-2; prostaglandin E synthase 2	Arachidonic acid metabolism (ko00590)	[R]	General function prediction only	Glutathione S-transferase, N-terminal domain	Prostaglandin E synthase 2 OS=Homo sapiens OX=9606 GN=PTGES2 PE=1 SV=1	I	Lipid transport and metabolism	prostaglandin E synthase 2 [Pan troglodytes]
ENSG00000141934	PLPP2	247	181	186	259	317	301	4.77338	3.08972	3.09021	4.7827	5.8955	5.08791	0.0274068	0.651949	up	--	--	Biological Process: phospholipid metabolic process (GO:0006644);; Molecular Function: phosphatidate phosphatase activity (GO:0008195);; Cellular Component: integral component of membrane (GO:0016021);;	K01080|5.6e-157|hsa:8612|K01080 phosphatidate phosphatase [EC:3.1.3.4] | (RefSeq) PLPP2, LPP2, PAP-2c, PAP2-g, PPAP2C; phospholipid phosphatase 2	Glycerolipid metabolism (ko00561);; Glycerophospholipid metabolism (ko00564);; Ether lipid metabolism (ko00565);; Sphingolipid metabolism (ko00600);; Phospholipase D signaling pathway (ko04072);; Fc gamma R-mediated phagocytosis (ko04666);; Fat digestion and absorption (ko04975);; Choline metabolism in cancer (ko05231)	[I]	Lipid transport and metabolism	PAP2 superfamily	Phospholipid phosphatase 2 OS=Homo sapiens OX=9606 GN=PLPP2 PE=1 SV=1	I	Lipid transport and metabolism	phospholipid phosphatase 2 isoform 3 [Homo sapiens]
ENSG00000133316	WDR74	1936	1555	1694	2276	2560	2293	40.7419	29.3504	33.6151	46.8838	52.398	38.495	0.00235484	0.605241	up	--	--	Cellular Component: nucleoplasm (GO:0005654);; Cellular Component: nucleolus (GO:0005730);; Biological Process: ribosomal large subunit biogenesis (GO:0042273);;	K14841|5.3e-229|hsa:54663|K14841 ribosome biogenesis protein NSA1 | (RefSeq) WDR74, Nsa1; WD repeat domain 74	--	[S]	Function unknown	WD domain, G-beta repeat	WD repeat-containing protein 74 OS=Homo sapiens OX=9606 GN=WDR74 PE=1 SV=1	S	Function unknown	WD repeat-containing protein 74 isoform 1 [Homo sapiens]
Homo_sapiens_newGene_160	Homo_sapiens_newGene_160	744	1514	1438	465	99	438	4.17224	7.76661	7.58387	3.08911	0.501613	2.55157	2.24e-06	-1.79531	down	--	--	Biological Process: reproduction (GO:0000003);; Biological Process: regulation of cyclin-dependent protein serine/threonine kinase activity (GO:0000079);; Cellular Component: Golgi membrane (GO:0000139);; Biological Process: skeletal system development (GO:0001501);; Biological Process: cartilage condensation (GO:0001502);; Biological Process: blood vessel development (GO:0001568);; Biological Pr…	K04985|0.0e+00|hsa:5310|K04985 polycystin 1 | (RefSeq) PKD1, PBP, PC1, Pc-1, TRPP1; polycystin 1, transient receptor potential channel interacting	--	[PT]	Inorganic ion transport and metabolism;; Signal transduction mechanisms	PKD domain	Polycystin-1 OS=Homo sapiens OX=9606 GN=PKD1 PE=1 SV=3	T	Signal transduction mechanisms	polycystic kidney disease 1 (autosomal dominant), isoform CRA_a [Homo sapiens]
ENSG00000125835	SNRPB	10506	8810	9526	12355	14540	12482	251.196	191.704	201.075	277.241	335.378	256.62	0.00279385	0.600732	up	--	--	Molecular Function: RNA binding (GO:0003723);; Cellular Component: nucleoplasm (GO:0005654);;	K11086|1.8e-99|aml:100466329|K11086 small nuclear ribonucleoprotein B and B' | (RefSeq) SNRPB; small nuclear ribonucleoprotein-associated proteins B and B' isoform X2	Spliceosome (ko03040);; Systemic lupus erythematosus (ko05322)	[K]	Transcription	LSM domain	Small nuclear ribonucleoprotein-associated proteins B and B' OS=Homo sapiens OX=9606 GN=SNRPB PE=1 SV=2	K	Transcription	PREDICTED: LOW QUALITY PROTEIN: small nuclear ribonucleoprotein-associated proteins B and B' [Rhinopithecus bieti]
ENSG00000123473	STIL	1320	1964	1880	1138	749	1210	6.89357	9.5013	8.75197	5.67075	3.61269	5.32658	0.00071562	-0.611732	down	--	--	Biological Process: regulation of cyclin-dependent protein serine/threonine kinase activity (GO:0000079);; Biological Process: microtubule cytoskeleton organization (GO:0000226);; Biological Process: mitotic cell cycle (GO:0000278);; Biological Process: embryonic axis specification (GO:0000578);; Biological Process: in utero embryonic development (GO:0001701);; Biological Process: embryonic epith…	K16724|0.0e+00|hsa:6491|K16724 SCL-interrupting locus protein | (RefSeq) STIL, MCPH7, SIL; STIL centriolar assembly protein	--	--	--	SCL-interrupting locus protein N-terminus	SCL-interrupting locus protein OS=Homo sapiens OX=9606 GN=STIL PE=1 SV=2	S	Function unknown	SCL-interrupting locus protein isoform 2 [Homo sapiens]
ENSG00000041357	PSMA4	8506	7571	7706	9005	12938	11216	94.5441	80.1348	87.9866	104.172	176.207	96.8785	0.00295812	0.635973	up	[O]	Posttranslational modification, protein turnover, chaperones	Molecular Function: threonine-type endopeptidase activity (GO:0004298);; Cellular Component: nucleus (GO:0005634);; Cellular Component: cytoplasm (GO:0005737);; Biological Process: ubiquitin-dependent protein catabolic process (GO:0006511);; Cellular Component: proteasome core complex, alpha-subunit complex (GO:0019773);;	K02728|3.7e-133|bbub:102394294|K02728 20S proteasome subunit alpha 3 [EC:3.4.25.1] | (RefSeq) PSMA4; proteasome subunit alpha type-4	Proteasome (ko03050);; Alzheimer disease (ko05010);; Parkinson disease (ko05012);; Amyotrophic lateral sclerosis (ko05014);; Huntington disease (ko05016);; Spinocerebellar ataxia (ko05017);; Prion disease (ko05020)	[O]	Posttranslational modification, protein turnover, chaperones	Proteasome subunit	Proteasome subunit alpha type-4 OS=Homo sapiens OX=9606 GN=PSMA4 PE=1 SV=1	O	Posttranslational modification, protein turnover, chaperones	PREDICTED: proteasome subunit alpha type-4 [Saimiri boliviensis boliviensis]
ENSG00000178163	ZNF518B	1071	1747	1457	852	652	1014	4.18814	6.1101	5.1039	3.11064	2.42272	3.39481	0.000818164	-0.633804	down	--	--	Molecular Function: RNA polymerase II transcription factor activity, sequence-specific DNA binding (GO:0000981);; Molecular Function: molecular_function (GO:0003674);; Molecular Function: transcription factor activity, sequence-specific DNA binding (GO:0003700);; Cellular Component: cellular_component (GO:0005575);; Cellular Component: intracellular (GO:0005622);; Cellular Component: cell (GO:000…	--	--	--	--	C2H2-type zinc-finger domain	Zinc finger protein 518B OS=Homo sapiens OX=9606 GN=ZNF518B PE=1 SV=2	S	Function unknown	zinc finger protein 518B [Homo sapiens]
ENSG00000128849	CGNL1	1319	2056	1952	1128	695	1141	4.77217	6.77572	6.23435	3.90888	2.42591	3.62729	0.000141318	-0.719838	down	--	--	Molecular Function: motor activity (GO:0003774);; Cellular Component: cellular_component (GO:0005575);; Cellular Component: intracellular (GO:0005622);; Cellular Component: cell (GO:0005623);; Cellular Component: cytoskeleton (GO:0005856);; Cellular Component: cell-cell junction (GO:0005911);; Cellular Component: bicellular tight junction (GO:0005923);; Biological Process: organelle organization …	K21110|0.0e+00|hsa:84952|K21110 cingulin-like protein 1 | (RefSeq) CGNL1, JACOP, PCING; cingulin like 1	Tight junction (ko04530)	--	--	Myosin tail	Cingulin-like protein 1 OS=Homo sapiens OX=9606 GN=CGNL1 PE=1 SV=2	Z	Cytoskeleton	cingulin-like protein 1 [Homo sapiens]
ENSG00000090924	PLEKHG2	1341	1867	2002	1227	661	981	4.64005	6.11805	6.12992	4.40364	2.08598	2.83194	0.00022384	-0.73231	down	--	--	Molecular Function: guanyl-nucleotide exchange factor activity (GO:0005085);;	K16463|2.4e-74|tng:GSTEN00008414G001|K16463 centrosomal protein CEP170 | (RefSeq) unnamed protein product	--	[R]	General function prediction only	RhoGEF domain	Pleckstrin homology domain-containing family G member 2 OS=Homo sapiens OX=9606 GN=PLEKHG2 PE=1 SV=3	T	Signal transduction mechanisms	pleckstrin homology domain-containing family G member 2 isoform 1 [Homo sapiens]
Homo_sapiens_newGene_1908	Homo_sapiens_newGene_1908	252	653	514	182	86	194	0.492962	1.16802	0.880301	0.525674	0.151504	0.32404	1.02e-05	-1.49641	down	--	--	--	--	--	--	--	--	--	--	--	NADH dehydrogenase [ubiquinone] 1 alpha subcomplex assembly factor 2 isoform X1 [Piliocolobus tephrosceles]
ENSG00000135090	TAOK3	1747	2641	2681	1581	908	1752	11.2549	15.7098	15.1791	9.27842	5.43458	9.50703	0.00129572	-0.620384	down	[T]	Signal transduction mechanisms	Molecular Function: protein kinase activity (GO:0004672);; Molecular Function: ATP binding (GO:0005524);;	K04429|0.0e+00|hsa:51347|K04429 thousand and one amino acid protein kinase [EC:2.7.11.1] | (RefSeq) TAOK3, DPK, JIK, MAP3K18, hKFC-A; TAO kinase 3	MAPK signaling pathway (ko04010)	[T]	Signal transduction mechanisms	Protein kinase domain	Serine/threonine-protein kinase TAO3 OS=Homo sapiens OX=9606 GN=TAOK3 PE=1 SV=2	T	Signal transduction mechanisms	serine/threonine-protein kinase TAO3 isoform b [Homo sapiens]
ENSG00000126768	TIMM17B	702	529	581	841	995	916	18.9994	12.81	13.4125	21.8365	26.1366	21.8624	0.000901668	0.745284	up	--	--	Cellular Component: cellular_component (GO:0005575);; Cellular Component: intracellular (GO:0005622);; Cellular Component: cell (GO:0005623);; Cellular Component: cytoplasm (GO:0005737);; Cellular Component: mitochondrion (GO:0005739);; Cellular Component: mitochondrial envelope (GO:0005740);; Cellular Component: mitochondrial inner membrane (GO:0005743);; Cellular Component: mitochondrial inner …	K17795|1.1e-18|vvp:112907308|K17795 mitochondrial import inner membrane translocase subunit TIM17 | (RefSeq) TIMM17B; mitochondrial import inner membrane translocase subunit Tim17-B	--	[U]	Intracellular trafficking, secretion, and vesicular transport	--	Mitochondrial import inner membrane translocase subunit Tim17-B OS=Homo sapiens OX=9606 GN=TIMM17B PE=1 SV=1	O	Posttranslational modification, protein turnover, chaperones	TIMM17B isoform 4 [Pan troglodytes]
ENSG00000131019	ULBP3	63	83	128	61	30	55	1.73839	2.04925	3.0264	1.53237	0.845564	1.25934	0.036587	-0.779319	down	--	--	Biological Process: cell activation (GO:0001775);; Biological Process: regulation of cytokine production (GO:0001817);; Biological Process: positive regulation of cytokine production (GO:0001819);; Biological Process: cell killing (GO:0001906);; Biological Process: leukocyte mediated cytotoxicity (GO:0001909);; Biological Process: natural killer cell mediated immunity (GO:0002228);; Biological Pr…	K07986|1.1e-142|hsa:79465|K07986 UL16 binding protein | (RefSeq) ULBP3, N2DL-3, NKG2DL3, RAET1N; UL16 binding protein 3	Natural killer cell mediated cytotoxicity (ko04650)	--	--	Class I Histocompatibility antigen, domains alpha 1 and 2	UL16-binding protein 3 OS=Homo sapiens OX=9606 GN=ULBP3 PE=1 SV=1	S	Function unknown	UL16-binding protein 3 [Homo sapiens]
ENSG00000079462	PAFAH1B3	643	417	536	749	944	735	16.6574	9.8951	12.408	18.4914	24.2392	17.0659	0.00388403	0.756886	up	[E]	Amino acid transport and metabolism	Cellular Component: cytosol (GO:0005829);; Biological Process: spermatogenesis (GO:0007283);; Biological Process: brain development (GO:0007420);; Molecular Function: hydrolase activity (GO:0016787);; Molecular Function: macromolecular complex binding (GO:0044877);; Molecular Function: platelet-activating factor acetyltransferase activity (GO:0047179);;	K16795|5.9e-135|hsa:5050|K16795 platelet-activating factor acetylhydrolase IB subunit beta/gamma [EC:3.1.1.47] | (RefSeq) PAFAH1B3, PAFAHG; platelet activating factor acetylhydrolase 1b catalytic subunit 3	Ether lipid metabolism (ko00565)	[TV]	Signal transduction mechanisms;; Defense mechanisms	GDSL-like Lipase/Acylhydrolase family	Platelet-activating factor acetylhydrolase IB subunit gamma OS=Homo sapiens OX=9606 GN=PAFAH1B3 PE=1 SV=1	S	Function unknown	platelet-activating factor acetylhydrolase IB subunit gamma [Homo sapiens]
ENSG00000123297	TSFM	1369	1137	1195	1649	1672	1780	17.5362	13.8123	13.9684	18.9694	19.4278	19.046	0.00132402	0.596637	up	[J]	Translation, ribosomal structure and biogenesis	Molecular Function: translation elongation factor activity (GO:0003746);; Cellular Component: nucleoplasm (GO:0005654);; Cellular Component: mitochondrion (GO:0005739);;	K02357|6.9e-182|hsa:10102|K02357 elongation factor Ts | (RefSeq) TSFM, EFTS, EFTSMT; Ts translation elongation factor, mitochondrial	--	[J]	Translation, ribosomal structure and biogenesis	Elongation factor TS	Elongation factor Ts, mitochondrial OS=Homo sapiens OX=9606 GN=TSFM PE=1 SV=2	J	Translation, ribosomal structure and biogenesis	elongation factor Ts, mitochondrial isoform 2 precursor [Homo sapiens]
ENSG00000169733	RFNG	927	854	1004	1302	1363	1286	13.8906	11.9964	13.5872	18.6134	19.2551	16.5385	0.000568028	0.654154	up	--	--	Biological Process: pattern specification process (GO:0007389);; Cellular Component: integral component of Golgi membrane (GO:0030173);; Molecular Function: O-fucosylpeptide 3-beta-N-acetylglucosaminyltransferase activity (GO:0033829);; Molecular Function: metal ion binding (GO:0046872);;	K05948|4.4e-176|hsa:5986|K05948 fringe [EC:2.4.1.222] | (RefSeq) RFNG; RFNG O-fucosylpeptide 3-beta-N-acetylglucosaminyltransferase	Other types of O-glycan biosynthesis (ko00514);; Notch signaling pathway (ko04330);; Human papillomavirus infection (ko05165)	--	--	Fringe-like	Beta-1,3-N-acetylglucosaminyltransferase radical fringe OS=Homo sapiens OX=9606 GN=RFNG PE=2 SV=3	O	Posttranslational modification, protein turnover, chaperones	beta-1,3-N-acetylglucosaminyltransferase radical fringe precursor [Homo sapiens]
ENSG00000054219	LY75	547	1218	962	560	296	625	2.0756	4.21122	3.22342	2.03422	1.08264	2.08259	0.00399358	-0.761028	down	[M]	Cell wall/membrane/envelope biogenesis	Cellular Component: integral component of membrane (GO:0016021);;	K06559|0.0e+00|hsa:4065|K06559 lymphocyte antigen 75 | (RefSeq) LY75, CD205, CLEC13B, DEC-205, GP200-MR6, LY-75; lymphocyte antigen 75	--	[TV]	Signal transduction mechanisms;; Defense mechanisms	Lectin C-type domain	Lymphocyte antigen 75 OS=Homo sapiens OX=9606 GN=LY75 PE=1 SV=3	S	Function unknown	lymphocyte antigen 75 precursor [Homo sapiens]
ENSG00000142227	EMP3	2865	2367	2620	3805	4819	3633	88.5691	65.3714	72.0116	109.833	143.368	96.5533	0.000173279	0.803519	up	--	--	Cellular Component: integral component of membrane (GO:0016021);;	K19289|1.2e-33|cmk:103175419|K19289 peripheral myelin protein 22 | (RefSeq) pmp22; peripheral myelin protein 22	--	--	--	PMP-22/EMP/MP20/Claudin family	Epithelial membrane protein 3 OS=Homo sapiens OX=9606 GN=EMP3 PE=1 SV=1	S	Function unknown	epithelial membrane protein 3 [Homo sapiens]
ENSG00000164897	TMUB1	1065	884	932	1345	1477	1153	19.8894	14.9805	15.3179	24.0137	26.4048	19.1222	0.00473372	0.618055	up	--	--	Cellular Component: nucleoplasm (GO:0005654);; Cellular Component: cytosol (GO:0005829);; Cellular Component: integral component of membrane (GO:0016021);; Biological Process: ubiquitin-dependent ERAD pathway (GO:0030433);;	K23340|2.0e-133|ggo:101150982|K23340 transmembrane and ubiquitin-like domain-containing protein | (RefSeq) TMUB1; transmembrane and ubiquitin-like domain-containing protein 1	--	--	--	Ubiquitin family	Transmembrane and ubiquitin-like domain-containing protein 1 OS=Homo sapiens OX=9606 GN=TMUB1 PE=1 SV=1	O	Posttranslational modification, protein turnover, chaperones	transmembrane and ubiquitin-like domain-containing protein 1 [Homo sapiens]
ENSG00000147133	TAF1	827	1679	1528	908	416	938	3.47181	5.50007	5.90258	3.11654	1.38797	2.83599	0.00505686	-0.719252	down	--	--	Biological Process: negative regulation of transcription from RNA polymerase II promoter (GO:0000122);; Biological Process: protein polyubiquitination (GO:0000209);; Cellular Component: nuclear chromosome (GO:0000228);; Cellular Component: DNA-directed RNA polymerase complex (GO:0000428);; Cellular Component: chromatin (GO:0000785);; Cellular Component: nuclear chromatin (GO:0000790);; Molecular …	K03125|0.0e+00|cjc:100390731|K03125 transcription initiation factor TFIID subunit 1 [EC:2.3.1.48 2.7.11.1] | (RefSeq) TAF1; TATA-box binding protein associated factor 1	Basal transcription factors (ko03022)	[K]	Transcription	Protein of unknown function (DUF3591)	Transcription initiation factor TFIID subunit 1 OS=Homo sapiens OX=9606 GN=TAF1 PE=1 SV=2	BK	Chromatin structure and dynamics;; Transcription	TAF1 RNA polymerase II, TATA box binding protein (TBP)-associated factor, neuron specific isoform [Homo sapiens]
ENSG00000103024	NME3	929	621	788	1066	1402	1070	24.9236	15.2369	18.8141	27.2071	35.5489	24.8122	0.00277604	0.752683	up	[F]	Nucleotide transport and metabolism	Molecular Function: nucleoside diphosphate kinase activity (GO:0004550);; Molecular Function: ATP binding (GO:0005524);; Biological Process: GTP biosynthetic process (GO:0006183);; Biological Process: UTP biosynthetic process (GO:0006228);; Biological Process: CTP biosynthetic process (GO:0006241);;	K00940|3.1e-93|csab:103226217|K00940 nucleoside-diphosphate kinase [EC:2.7.4.6] | (RefSeq) NME3; NME/NM23 nucleoside diphosphate kinase 3	Purine metabolism (ko00230);; Pyrimidine metabolism (ko00240);; Drug metabolism - other enzymes (ko00983)	[F]	Nucleotide transport and metabolism	Nucleoside diphosphate kinase	Nucleoside diphosphate kinase 3 OS=Homo sapiens OX=9606 GN=NME3 PE=1 SV=2	F	Nucleotide transport and metabolism	nucleoside diphosphate kinase 3 precursor [Homo sapiens]
ENSG00000212864	RNF208	55	34	22	63	81	75	1.31948	0.734699	0.453092	1.44234	1.89288	1.5965	0.0103932	1.10187	up	--	--	Molecular Function: molecular_function (GO:0003674);; Molecular Function: catalytic activity (GO:0003824);; Molecular Function: ubiquitin-protein transferase activity (GO:0004842);; Cellular Component: cellular_component (GO:0005575);; Cellular Component: intracellular (GO:0005622);; Cellular Component: cell (GO:0005623);; Cellular Component: nucleus (GO:0005634);; Cellular Component: nucleoplasm…	K11983|5.9e-06|pret:103462211|K11983 E3 ubiquitin-protein ligase RNF182 [EC:2.3.2.27] | (RefSeq) E3 ubiquitin-protein ligase RNF182-like isoform X1	--	[O]	Posttranslational modification, protein turnover, chaperones	--	RING finger protein 208 OS=Homo sapiens OX=9606 GN=RNF208 PE=1 SV=2	S	Function unknown	RING finger protein 208 [Homo sapiens]
Homo_sapiens_newGene_392	Homo_sapiens_newGene_392	175	310	346	162	98	163	1.53326	3.08785	3.08845	1.38555	0.838039	1.42659	0.00555154	-0.839405	down	[E]	Amino acid transport and metabolism	Molecular Function: oxidoreductase activity (GO:0016491);;	K17509|3.4e-181|hsa:55066|K17509 pyruvate dehydrogenase phosphatase regulatory subunit | (RefSeq) PDPR, PDP3; pyruvate dehydrogenase phosphatase regulatory subunit	--	[E]	Amino acid transport and metabolism	Aminomethyltransferase folate-binding domain	Pyruvate dehydrogenase phosphatase regulatory subunit, mitochondrial OS=Homo sapiens OX=9606 GN=PDPR PE=1 SV=2	E	Amino acid transport and metabolism	hCG201155, isoform CRA_c [Homo sapiens]
ENSG00000053501	USE1	424	223	292	413	477	473	11.7161	6.02416	7.25389	11.736	13.9058	12.5193	0.0278608	0.662918	up	--	--	Cellular Component: integral component of membrane (GO:0016021);;	K08507|2.9e-65|csab:103234122|K08507 unconventional SNARE in the endoplasmic reticulum protein 1 | (RefSeq) USE1; unconventional SNARE in the ER 1	SNARE interactions in vesicular transport (ko04130)	[S]	Function unknown	Membrane fusion protein Use1	Vesicle transport protein USE1 OS=Homo sapiens OX=9606 GN=USE1 PE=1 SV=2	U	Intracellular trafficking, secretion, and vesicular transport	vesicle transport protein USE1-like isoform X2 [Macaca mulatta]
ENSG00000243364	EFNA4	151	130	163	222	208	176	3.23149	2.54848	3.02162	4.49649	4.43868	3.28365	0.0477275	0.599404	up	--	--	Cellular Component: plasma membrane (GO:0005886);; Biological Process: axon guidance (GO:0007411);; Molecular Function: ephrin receptor binding (GO:0046875);; Biological Process: ephrin receptor signaling pathway (GO:0048013);;	K05462|6.3e-109|hsa:1945|K05462 ephrin-A | (RefSeq) EFNA4, EFL4, EPLG4, LERK4; ephrin A4	MAPK signaling pathway (ko04010);; Ras signaling pathway (ko04014);; Rap1 signaling pathway (ko04015);; PI3K-Akt signaling pathway (ko04151);; Axon guidance (ko04360);; MicroRNAs in cancer (ko05206)	[T]	Signal transduction mechanisms	Ephrin	Ephrin-A4 OS=Homo sapiens OX=9606 GN=EFNA4 PE=1 SV=1	S	Function unknown	ephrin-A4 isoform a precursor [Homo sapiens]
ENSG00000137198	GMPR	1089	907	1087	1364	1726	1406	18.7801	14.2551	16.5504	22.5506	28.7336	21.3206	0.0011139	0.703157	up	[F]	Nucleotide transport and metabolism	Molecular Function: GMP reductase activity (GO:0003920);; Molecular Function: IMP dehydrogenase activity (GO:0003938);; Biological Process: purine nucleobase metabolic process (GO:0006144);; Biological Process: purine nucleotide biosynthetic process (GO:0006164);; Molecular Function: metal ion binding (GO:0046872);; Cellular Component: GMP reductase complex (GO:1902560);;	K00364|3.6e-197|hsa:2766|K00364 GMP reductase [EC:1.7.1.7] | (RefSeq) GMPR, GMPR_1, GMPR1; guanosine monophosphate reductase	Purine metabolism (ko00230)	[F]	Nucleotide transport and metabolism	IMP dehydrogenase / GMP reductase domain	GMP reductase 1 OS=Homo sapiens OX=9606 GN=GMPR PE=1 SV=1	F	Nucleotide transport and metabolism	GMP reductase 1 [Homo sapiens]
ENSG00000162927	PUS10	186	273	277	138	72	94	2.98104	3.87059	3.73392	1.82873	1.16801	1.21047	0.000310693	-1.13961	down	[J]	Translation, ribosomal structure and biogenesis	Biological Process: pseudouridine synthesis (GO:0001522);; Molecular Function: RNA binding (GO:0003723);; Molecular Function: pseudouridine synthase activity (GO:0009982);;	K07583|3.2e-309|hsa:150962|K07583 tRNA pseudouridine synthase 10 [EC:5.4.99.25] | (RefSeq) PUS10, CCDC139, DOBI, Hup10; pseudouridine synthase 10	--	[J]	Translation, ribosomal structure and biogenesis	--	tRNA pseudouridine synthase Pus10 OS=Homo sapiens OX=9606 GN=PUS10 PE=1 SV=1	J	Translation, ribosomal structure and biogenesis	tRNA pseudouridine synthase Pus10 isoform 1 [Homo sapiens]
ENSG00000138081	FBXO11	1392	2278	2076	1277	470	1734	9.26065	14.296	12.1273	8.40129	3.69668	10.3027	0.0247668	-0.641543	down	--	--	Cellular Component: ubiquitin ligase complex (GO:0000151);; Biological Process: protein ubiquitination (GO:0016567);;	K10297|1.1e-269|cjc:100414214|K10297 F-box protein 11 | (RefSeq) FBXO11, MSH6; F-box protein 11	--	[R]	General function prediction only	Right handed beta helix region	F-box only protein 11 OS=Homo sapiens OX=9606 GN=FBXO11 PE=1 SV=3	S	Function unknown	F-box only protein 11 isoform 4 [Homo sapiens]
ENSG00000158352	SHROOM4	1660	2856	2981	1412	947	1666	4.71802	7.46225	7.50802	3.84803	2.6267	4.19201	0.00010453	-0.768587	down	--	--	Biological Process: establishment of melanosome localization (GO:0032401);; Biological Process: apical protein localization (GO:0045176);; Molecular Function: actin filament binding (GO:0051015);;	K18625|0.0e+00|hsa:57477|K18625 protein Shroom | (RefSeq) SHROOM4, SHAP, shrm4; shroom family member 4	--	--	--	Apx/Shroom domain ASD2	Protein Shroom4 OS=Homo sapiens OX=9606 GN=SHROOM4 PE=1 SV=3	Z	Cytoskeleton	protein Shroom4 [Homo sapiens]
ENSG00000147155	EBP	1514	1051	1283	1851	2571	1900	23.0661	15.3609	17.0584	26.5271	37.0702	24.8347	0.000342441	0.875421	up	--	--	Cellular Component: endoplasmic reticulum (GO:0005783);; Cellular Component: integral component of membrane (GO:0016021);; Biological Process: sterol metabolic process (GO:0016125);; Molecular Function: cholestenol delta-isomerase activity (GO:0047750);;	K01824|5.9e-135|hsa:10682|K01824 cholestenol Delta-isomerase [EC:5.3.3.5] | (RefSeq) EBP, CDPX2, CHO2, CPX, CPXD, MEND; EBP cholestenol delta-isomerase	Steroid biosynthesis (ko00100)	[I]	Lipid transport and metabolism	EXPERA (EXPanded EBP superfamily)	3-beta-hydroxysteroid-Delta(8),Delta(7)-isomerase OS=Homo sapiens OX=9606 GN=EBP PE=1 SV=3	I	Lipid transport and metabolism	3-beta-hydroxysteroid-Delta(8),Delta(7)-isomerase [Homo sapiens]
ENSG00000135390	ATP5MC2	6331	5426	5795	7611	10069	7932	187.33	147.873	151.706	215.306	291.879	204.268	0.000998436	0.70548	up	[C]	Energy production and conversion	Molecular Function: lipid binding (GO:0008289);; Molecular Function: hydrogen ion transmembrane transporter activity (GO:0015078);; Biological Process: ATP synthesis coupled proton transport (GO:0015986);; Cellular Component: integral component of membrane (GO:0016021);; Cellular Component: proton-transporting ATP synthase complex, coupling factor F(o) (GO:0045263);;	K02128|2.6e-64|hsa:517|K02128 F-type H+-transporting ATPase subunit c | (RefSeq) ATP5MC2, ATP5A, ATP5G2; ATP synthase membrane subunit c locus 2	Oxidative phosphorylation (ko00190);; Thermogenesis (ko04714);; Alzheimer disease (ko05010);; Parkinson disease (ko05012);; Amyotrophic lateral sclerosis (ko05014);; Huntington disease (ko05016);; Prion disease (ko05020)	[C]	Energy production and conversion	ATP synthase subunit C	ATP synthase F(0) complex subunit C2, mitochondrial OS=Homo sapiens OX=9606 GN=ATP5MC2 PE=1 SV=1	C	Energy production and conversion	ATP synthase F(0) complex subunit C2, mitochondrial isoform c precursor [Homo sapiens]
ENSG00000177700	POLR2L	3958	3138	3434	5732	8440	5071	115.996	83.7602	88.8395	160.979	238.717	130.617	5.64e-05	1.04606	up	[K]	Transcription	Biological Process: RNA splicing, via transesterification reactions (GO:0000375);; Biological Process: RNA splicing, via transesterification reactions with bulged adenosine as nucleophile (GO:0000377);; Biological Process: mRNA splicing, via spliceosome (GO:0000398);; Cellular Component: DNA-directed RNA polymerase complex (GO:0000428);; Molecular Function: molecular_function (GO:0003674);; Molec…	K03007|8.5e-34|aam:106490052|K03007 DNA-directed RNA polymerases I, II, and III subunit RPABC5 | (RefSeq) POLR2L; RNA polymerase II subunit L	RNA polymerase (ko03020);; Cytosolic DNA-sensing pathway (ko04623)	[K]	Transcription	RNA polymerases N / 8 kDa subunit	DNA-directed RNA polymerases I, II, and III subunit RPABC5 OS=Homo sapiens OX=9606 GN=POLR2L PE=1 SV=1	K	Transcription	DNA-directed RNA polymerases I, II, and III subunit RPABC5 [Rhinopithecus roxellana]
ENSG00000183172	SMDT1	623	456	549	614	949	756	11.0364	7.11918	8.51866	11.0519	16.426	12.1302	0.0111314	0.669088	up	--	--	Cellular Component: cellular_component (GO:0005575);; Cellular Component: intracellular (GO:0005622);; Cellular Component: cell (GO:0005623);; Cellular Component: nucleus (GO:0005634);; Cellular Component: cytoplasm (GO:0005737);; Cellular Component: mitochondrion (GO:0005739);; Cellular Component: mitochondrial envelope (GO:0005740);; Cellular Component: mitochondrial inner membrane (GO:0005743)…	K22830|6.1e-50|hsa:91689|K22830 essential MCU regulator, mitochondrial | (RefSeq) SMDT1, C22orf32, DDDD, EMRE; single-pass membrane protein with aspartate rich tail 1	--	[S]	Function unknown	Putative mitochondrial precursor protein	Essential MCU regulator, mitochondrial OS=Homo sapiens OX=9606 GN=SMDT1 PE=1 SV=1	S	Function unknown	essential MCU regulator, mitochondrial precursor [Homo sapiens]
ENSG00000196110	ZNF699	37	86	84	25	2	36	0.285348	0.609329	0.574309	0.183102	0.013355	0.242334	0.00278241	-1.63645	down	--	--	Molecular Function: RNA polymerase II transcription factor activity, sequence-specific DNA binding (GO:0000981);; Molecular Function: molecular_function (GO:0003674);; Molecular Function: nucleic acid binding (GO:0003676);; Molecular Function: DNA binding (GO:0003677);; Molecular Function: transcription factor activity, sequence-specific DNA binding (GO:0003700);; Biological Process: regulation o…	K09228|6.5e-123|hsa:374879|K09228 KRAB domain-containing zinc finger protein | (RefSeq) ZNF699, hang; zinc finger protein 699	Herpes simplex virus 1 infection (ko05168)	[R]	General function prediction only	Zinc-finger double domain	Zinc finger protein 699 OS=Homo sapiens OX=9606 GN=ZNF699 PE=1 SV=1	S	Function unknown	zinc finger protein 699 [Homo sapiens]
ENSG00000138802	SEC24B	1885	2687	2844	1287	1034	1441	10.1497	13.361	13.7048	8.30756	5.12914	8.38598	5.26e-07	-0.841495	down	--	--	Biological Process: intracellular protein transport (GO:0006886);; Biological Process: ER to Golgi vesicle-mediated transport (GO:0006888);; Molecular Function: zinc ion binding (GO:0008270);; Cellular Component: COPII vesicle coat (GO:0030127);;	K14007|0.0e+00|hsa:10427|K14007 protein transport protein SEC24 | (RefSeq) SEC24B, SEC24; SEC24 homolog B, COPII coat complex component	Protein processing in endoplasmic reticulum (ko04141);; Pathogenic Escherichia coli infection (ko05130)	[U]	Intracellular trafficking, secretion, and vesicular transport	Sec23/Sec24 trunk domain	Protein transport protein Sec24B OS=Homo sapiens OX=9606 GN=SEC24B PE=1 SV=2	U	Intracellular trafficking, secretion, and vesicular transport	protein transport protein Sec24B isoform a [Homo sapiens]
ENSG00000204822	MRPL53	1041	809	958	1283	1817	1369	23.4347	16.5724	19.5227	28.1307	40.1514	27.2372	0.000481516	0.83321	up	--	--	Cellular Component: organellar ribosome (GO:0000313);; Cellular Component: organellar large ribosomal subunit (GO:0000315);; Cellular Component: cellular_component (GO:0005575);; Cellular Component: intracellular (GO:0005622);; Cellular Component: cell (GO:0005623);; Cellular Component: cytoplasm (GO:0005737);; Cellular Component: mitochondrion (GO:0005739);; Cellular Component: mitochondrial env…	K17434|1.6e-56|hsa:116540|K17434 large subunit ribosomal protein L53 | (RefSeq) MRPL53, L53MT; mitochondrial ribosomal protein L53	--	--	--	39S ribosomal protein L53/MRP-L53	39S ribosomal protein L53, mitochondrial OS=Homo sapiens OX=9606 GN=MRPL53 PE=1 SV=1	J	Translation, ribosomal structure and biogenesis	39S ribosomal protein L53, mitochondrial [Homo sapiens]
ENSG00000165115	KIF27	52	85	59	23	8	52	0.286573	0.460934	0.300209	0.119419	0.042147	0.265894	0.0125747	-1.16987	down	--	--	Molecular Function: microtubule motor activity (GO:0003777);; Molecular Function: ATP binding (GO:0005524);; Cellular Component: microtubule (GO:0005874);; Biological Process: microtubule-based movement (GO:0007018);; Molecular Function: microtubule binding (GO:0008017);;	K24186|0.0e+00|hsa:55582|K24186 kinesin family member 27 | (RefSeq) KIF27; kinesin family member 27	--	--	--	Kinesin motor domain	Kinesin-like protein KIF27 OS=Homo sapiens OX=9606 GN=KIF27 PE=1 SV=1	Z	Cytoskeleton	kinesin-like protein KIF27 isoform A [Homo sapiens]
ENSG00000102384	CENPI	630	1057	979	534	431	577	7.29008	10.8095	9.3117	5.08703	4.21519	5.44983	0.00167582	-0.647161	down	--	--	Cellular Component: kinetochore (GO:0000776);; Cellular Component: cytosol (GO:0005829);; Cellular Component: nuclear body (GO:0016604);; Biological Process: centromere complex assembly (GO:0034508);;	K11501|0.0e+00|hsa:2491|K11501 centromere protein I | (RefSeq) CENPI, CENP-I, FSHPRH1, LRPR1; centromere protein I	--	--	--	Mis6	Centromere protein I OS=Homo sapiens OX=9606 GN=CENPI PE=1 SV=2	S	Function unknown	centromere protein I isoform X1 [Pongo abelii]
ENSG00000283189	AC104452.1	284	290	156	131	10	75	1.45615	1.35938	0.7329	0.65596	0.037355	0.357986	0.00273362	-1.71243	down	--	--	--	--	--	--	--	--	--	E	Amino acid transport and metabolism	--
ENSG00000008294	SPAG9	2867	5016	4857	2743	1854	2970	10.5224	18.0065	15.9328	9.59595	7.95047	9.46746	0.000786833	-0.618704	down	--	--	Molecular Function: MAP-kinase scaffold activity (GO:0005078);; Cellular Component: cytosol (GO:0005829);; Cellular Component: centriolar satellite (GO:0034451);;	K20317|0.0e+00|hsa:9043|K20317 c-Jun-amino-terminal kinase-interacting protein 4 | (RefSeq) SPAG9, CT89, HLC-6, HLC4, HLC6, JIP-4, JIP4, JLP, PHET, PIG6; sperm associated antigen 9	--	[T]	Signal transduction mechanisms	JNK_SAPK-associated protein-1	C-Jun-amino-terminal kinase-interacting protein 4 OS=Homo sapiens OX=9606 GN=SPAG9 PE=1 SV=4	S	Function unknown	C-Jun-amino-terminal kinase-interacting protein 4 isoform 1 [Homo sapiens]
ENSG00000285130	AL358113.1	176	443	463	134	22	120	1.05924	2.43692	2.47271	0.776676	0.094083	0.632714	9.42e-05	-1.87616	down	--	--	Molecular Function: ferric iron binding (GO:0008199);; Biological Process: iron-sulfur cluster assembly (GO:0016226);;	K19054|2.7e-43|hsa:2395|K19054 frataxin [EC:1.16.3.1] | (RefSeq) FXN, CyaY, FA, FARR, FRDA, X25; frataxin	Porphyrin and chlorophyll metabolism (ko00860)	[P]	Inorganic ion transport and metabolism	--	Frataxin, mitochondrial OS=Homo sapiens OX=9606 GN=FXN PE=1 SV=2	O	Posttranslational modification, protein turnover, chaperones	frataxin isoform 3 [Homo sapiens]
ENSG00000102760	RGCC	917	704	760	949	1395	1199	24.9676	17.4569	18.2627	24.7398	36.656	28.6819	0.00269079	0.725217	up	--	--	Biological Process: cell cycle checkpoint (GO:0000075);; Biological Process: DNA damage checkpoint (GO:0000077);; Biological Process: regulation of cyclin-dependent protein serine/threonine kinase activity (GO:0000079);; Biological Process: G1/S transition of mitotic cell cycle (GO:0000082);; Biological Process: mitotic cell cycle (GO:0000278);; Biological Process: negative regulation of exit fro…	K05012|4.4e-13|gfr:102042322|K05012 chloride channel 3/4/5 | (RefSeq) H(+)/Cl(-) exchange transporter 5	--	--	--	Response gene to complement 32 protein family	Regulator of cell cycle RGCC OS=Homo sapiens OX=9606 GN=RGCC PE=1 SV=1	K	Transcription	regulator of cell cycle RGCC [Homo sapiens]
ENSG00000150764	DIXDC1	1325	2481	2330	1155	760	1497	5.97715	10.3393	9.3913	5.02112	3.46665	5.96577	0.000681725	-0.724286	down	--	--	Biological Process: Wnt signaling pathway (GO:0016055);;	K02353|9.9e-13|aag:5570297|K02353 segment polarity protein dishevelled | (RefSeq) segment polarity protein dishevelled isoform X3	mTOR signaling pathway (ko04150);; Wnt signaling pathway (ko04310);; Notch signaling pathway (ko04330)	--	--	DIX domain	Dixin OS=Homo sapiens OX=9606 GN=DIXDC1 PE=1 SV=2	Z	Cytoskeleton	dixin isoform a [Homo sapiens]
ENSG00000105379	ETFB	2628	1906	2154	3384	4281	3173	75.8037	49.4049	54.1767	94.6181	119.49	77.6295	0.000198997	0.852784	up	[C]	Energy production and conversion	Molecular Function: electron carrier activity (GO:0009055);;	K03521|2.5e-190|ggo:101130634|K03521 electron transfer flavoprotein beta subunit | (RefSeq) ETFB; electron transfer flavoprotein subunit beta isoform X1	--	[C]	Energy production and conversion	Electron transfer flavoprotein domain	Electron transfer flavoprotein subunit beta OS=Homo sapiens OX=9606 GN=ETFB PE=1 SV=3	C	Energy production and conversion	electron transfer flavoprotein subunit beta isoform 2 [Homo sapiens]
ENSG00000152413	HOMER1	64	73	58	20	24	53	0.283811	0.292769	0.226371	0.083294	0.101355	0.204442	0.022581	-0.903971	down	--	--	Molecular Function: G-protein coupled receptor binding (GO:0001664);; Biological Process: tissue homeostasis (GO:0001894);; Biological Process: system process (GO:0003008);; Biological Process: skeletal muscle contraction (GO:0003009);; Biological Process: muscle system process (GO:0003012);; Molecular Function: molecular_function (GO:0003674);; Molecular Function: receptor binding (GO:0005102);;…	K15010|5.4e-172|hsa:9456|K15010 homer | (RefSeq) HOMER1, HOMER, HOMER1A, HOMER1B, HOMER1C, SYN47, Ves-1; homer scaffold protein 1	FoxO signaling pathway (ko04068);; Glutamatergic synapse (ko04724)	--	--	WH1 domain	Homer protein homolog 1 OS=Homo sapiens OX=9606 GN=HOMER1 PE=1 SV=2	Z	Cytoskeleton	homer protein homolog 1 isoform 1 [Homo sapiens]
ENSG00000105202	FBL	9360	7568	8361	12070	15822	12628	232.508	159.938	169.826	266.421	349.295	256.292	0.000118592	0.837651	up	[J]	Translation, ribosomal structure and biogenesis	Molecular Function: RNA binding (GO:0003723);; Cellular Component: nucleolus (GO:0005730);; Biological Process: rRNA processing (GO:0006364);; Molecular Function: methyltransferase activity (GO:0008168);;	K14563|1.4e-147|hsa:2091|K14563 rRNA 2'-O-methyltransferase fibrillarin [EC:2.1.1.-] | (RefSeq) FBL, FIB, FLRN, Nop1, RNU3IP1; fibrillarin	Ribosome biogenesis in eukaryotes (ko03008)	[A]	RNA processing and modification	Fibrillarin	rRNA 2'-O-methyltransferase fibrillarin OS=Homo sapiens OX=9606 GN=FBL PE=1 SV=2	J	Translation, ribosomal structure and biogenesis	rRNA 2'-O-methyltransferase fibrillarin [Homo sapiens]
ENSG00000140265	ZSCAN29	368	545	504	307	201	351	2.04099	2.7566	2.57179	1.58703	0.904239	1.44484	0.0123769	-0.600953	down	--	--	Molecular Function: transcription factor activity, sequence-specific DNA binding (GO:0003700);; Cellular Component: nucleus (GO:0005634);;	K09230|0.0e+00|hsa:146050|K09230 SCAN domain-containing zinc finger protein | (RefSeq) ZSCAN29, ZNF690, Zfp690; zinc finger and SCAN domain containing 29	--	[R]	General function prediction only	SCAN domain	Zinc finger and SCAN domain-containing protein 29 OS=Homo sapiens OX=9606 GN=ZSCAN29 PE=1 SV=2	S	Function unknown	zinc finger and SCAN domain-containing protein 29 [Homo sapiens]
ENSG00000118508	RAB32	1792	1537	1759	2193	2801	2414	38.4769	30.0586	33.3567	45.1359	58.0594	45.5676	0.000579833	0.697745	up	[R]	General function prediction only	Molecular Function: GTPase activity (GO:0003924);; Molecular Function: GTP binding (GO:0005525);; Cellular Component: trans-Golgi network (GO:0005802);; Biological Process: vesicle-mediated transport (GO:0016192);; Cellular Component: vesicle (GO:0031982);;	K07918|3.2e-125|hsa:10981|K07918 Ras-related protein Rab-32 | (RefSeq) RAB32; RAB32, member RAS oncogene family	--	[T]	Signal transduction mechanisms	Ras family	Ras-related protein Rab-32 OS=Homo sapiens OX=9606 GN=RAB32 PE=1 SV=3	S	Function unknown	ras-related protein Rab-32 [Homo sapiens]
ENSG00000205220	PSMB10	792	574	787	930	1157	974	16.9891	11.2066	14.9394	19.2047	23.9821	18.3776	0.00459966	0.661698	up	[O]	Posttranslational modification, protein turnover, chaperones	Biological Process: immune system process (GO:0002376);; Molecular Function: threonine-type endopeptidase activity (GO:0004298);; Cellular Component: nucleus (GO:0005634);; Cellular Component: cytoplasm (GO:0005737);; Cellular Component: proteasome core complex (GO:0005839);; Biological Process: proteolysis involved in cellular protein catabolic process (GO:0051603);;	K02733|1.0e-149|hsa:5699|K02733 20S proteasome subunit beta 10 [EC:3.4.25.1] | (RefSeq) PSMB10, LMP10, MECL1, beta2i; proteasome 20S subunit beta 10	Proteasome (ko03050)	[O]	Posttranslational modification, protein turnover, chaperones	Proteasome subunit	Proteasome subunit beta type-10 OS=Homo sapiens OX=9606 GN=PSMB10 PE=1 SV=1	O	Posttranslational modification, protein turnover, chaperones	proteasome subunit beta type-10 [Homo sapiens]
ENSG00000167397	VKORC1	2826	2359	2638	3444	3887	3261	78.5825	60.0858	62.1414	91.8262	103.851	79.6214	0.0024659	0.589737	up	--	--	Molecular Function: serine-type endopeptidase activity (GO:0004252);; Cellular Component: endoplasmic reticulum (GO:0005783);; Biological Process: blood coagulation (GO:0007596);; Biological Process: peptidyl-glutamic acid carboxylation (GO:0017187);; Biological Process: vitamin K metabolic process (GO:0042373);; Molecular Function: vitamin-K-epoxide reductase (warfarin-sensitive) activity (GO:00…	K05357|9.8e-49|ggo:101127117|K05357 vitamin-K-epoxide reductase (warfarin-sensitive) [EC:1.17.4.4] | (RefSeq) VKORC1; vitamin K epoxide reductase complex subunit 1 isoform X1	Ubiquinone and other terpenoid-quinone biosynthesis (ko00130)	--	--	Vitamin K epoxide reductase family	Vitamin K epoxide reductase complex subunit 1 OS=Homo sapiens OX=9606 GN=VKORC1 PE=1 SV=1	S	Function unknown	MSTP134 [Homo sapiens]
ENSG00000196712	NF1	698	1509	1284	753	356	696	1.71329	3.1488	2.58647	1.5368	1.01114	1.32562	0.00136825	-0.827945	down	--	--	Biological Process: signal transduction (GO:0007165);; Biological Process: regulation of GTPase activity (GO:0043087);;	K08052|0.0e+00|hsa:4763|K08052 neurofibromin 1 | (RefSeq) NF1, NFNS, VRNF, WSS; neurofibromin 1	EGFR tyrosine kinase inhibitor resistance (ko01521);; MAPK signaling pathway (ko04010);; Ras signaling pathway (ko04014)	[V]	Defense mechanisms	GTPase-activator protein for Ras-like GTPase	Neurofibromin OS=Homo sapiens OX=9606 GN=NF1 PE=1 SV=2	S	Function unknown	neurofibromin isoform 1 [Homo sapiens]
ENSG00000100503	NIN	2728	4496	3825	2122	1628	2508	8.9261	13.6991	9.00462	6.66232	4.56416	6.70596	5.97e-05	-0.68896	down	--	--	Molecular Function: calcium ion binding (GO:0005509);; Cellular Component: nucleoplasm (GO:0005654);; Cellular Component: nucleolus (GO:0005730);; Cellular Component: centrosome (GO:0005813);; Biological Process: microtubule anchoring at centrosome (GO:0034454);;	K16476|0.0e+00|pps:100976445|K16476 ninein | (RefSeq) NIN; ninein	--	--	--	--	Ninein OS=Homo sapiens OX=9606 GN=NIN PE=1 SV=4	S	Function unknown	ninein isoform 2 [Homo sapiens]
ENSG00000174132	FAM174A	436	368	467	501	579	663	8.3928	6.45176	7.93502	9.24816	10.7632	11.2244	0.0100851	0.593301	up	--	--	--	--	--	--	--	Protein of unknown function (DUF1180)	Membrane protein FAM174A OS=Homo sapiens OX=9606 GN=FAM174A PE=1 SV=1	S	Function unknown	membrane protein FAM174A precursor [Homo sapiens]
ENSG00000160256	FAM207A	863	826	903	1266	1487	1239	24.6192	21.8113	23.0455	34.8029	40.9765	31.3278	0.000128556	0.782234	up	--	--	Biological Process: maturation of SSU-rRNA from tricistronic rRNA transcript (SSU-rRNA, 5.8S rRNA, LSU-rRNA) (GO:0000462);; Cellular Component: nucleolus (GO:0005730);; Cellular Component: 90S preribosome (GO:0030686);; Cellular Component: preribosome, small subunit precursor (GO:0030688);;	K05857|9.1e-19|ncc:104961884|K05857 phosphatidylinositol phospholipase C, delta [EC:3.1.4.11] | (RefSeq) 1-phosphatidylinositol 4,5-bisphosphate phosphodiesterase delta-4-like	Inositol phosphate metabolism (ko00562);; Calcium signaling pathway (ko04020);; Phosphatidylinositol signaling system (ko04070)	--	--	Ribosome biogenesis protein SLX9	Protein FAM207A OS=Homo sapiens OX=9606 GN=FAM207A PE=1 SV=2	S	Function unknown	protein FAM207A isoform 1 [Homo sapiens]
ENSG00000168781	PPIP5K1	332	509	570	362	165	326	1.60045	2.27049	2.39175	1.64585	0.76269	1.3263	0.0279463	-0.607972	down	--	--	Molecular Function: inositol heptakisphosphate kinase activity (GO:0000829);; Molecular Function: inositol hexakisphosphate 5-kinase activity (GO:0000832);; Molecular Function: ATP binding (GO:0005524);; Cellular Component: cytosol (GO:0005829);; Cellular Component: plasma membrane (GO:0005886);; Molecular Function: diphosphoinositol-pentakisphosphate kinase activity (GO:0033857);; Molecular Func…	K13024|0.0e+00|hsa:9677|K13024 inositol-hexakisphosphate/diphosphoinositol-pentakisphosphate 1-kinase [EC:2.7.4.24] | (RefSeq) PPIP5K1, HISPPD2A, IP6K, IPS1, VIP1, hsVIP1; diphosphoinositol pentakisphosphate kinase 1	Phosphatidylinositol signaling system (ko04070)	[Z]	Cytoskeleton	Histidine phosphatase superfamily (branch 2)	Inositol hexakisphosphate and diphosphoinositol-pentakisphosphate kinase 1 OS=Homo sapiens OX=9606 GN=PPIP5K1 PE=1 SV=1	S	Function unknown	inositol hexakisphosphate and diphosphoinositol-pentakisphosphate kinase 1 isoform 5 [Homo sapiens]
Homo_sapiens_newGene_5447	Homo_sapiens_newGene_5447	171	241	343	138	25	143	2.0081	2.5789	3.556	1.54336	0.272528	1.46929	0.00726227	-1.22342	down	--	--	Molecular Function: molecular_function (GO:0003674);; Molecular Function: signal sequence binding (GO:0005048);; Molecular Function: structural molecule activity (GO:0005198);; Molecular Function: binding (GO:0005488);; Cellular Component: cellular_component (GO:0005575);; Cellular Component: intracellular (GO:0005622);; Cellular Component: cell (GO:0005623);; Cellular Component: nucleus (GO:0005…	K14316|3.1e-228|ptr:745060|K14316 nuclear pore complex protein Nup121 | (RefSeq) POM121C; nuclear envelope pore membrane protein POM 121C isoform X1	RNA transport (ko03013);; Amyotrophic lateral sclerosis (ko05014)	--	--	--	Putative nuclear envelope pore membrane protein POM 121B OS=Homo sapiens OX=9606 GN=POM121B PE=5 SV=2	U	Intracellular trafficking, secretion, and vesicular transport	PUTATIVE PSEUDOGENE: RecName: Full=Putative nuclear envelope pore membrane protein POM 121B [Homo sapiens]
ENSG00000168393	DTYMK	3322	2540	2846	4333	4677	4179	71.589	50.2665	54.6885	89.8052	97.0864	79.0534	0.000177955	0.742581	up	[F]	Nucleotide transport and metabolism	Molecular Function: thymidylate kinase activity (GO:0004798);; Molecular Function: ATP binding (GO:0005524);; Cellular Component: mitochondrial intermembrane space (GO:0005758);; Cellular Component: mitochondrial matrix (GO:0005759);; Biological Process: dTDP biosynthetic process (GO:0006233);; Biological Process: dTTP biosynthetic process (GO:0006235);; Biological Process: response to estrogen (…	K00943|1.5e-116|hsa:1841|K00943 dTMP kinase [EC:2.7.4.9] | (RefSeq) DTYMK, CDC8, PP3731, TMPK, TYMK; deoxythymidylate kinase	Pyrimidine metabolism (ko00240)	[F]	Nucleotide transport and metabolism	Thymidylate kinase	Thymidylate kinase OS=Homo sapiens OX=9606 GN=DTYMK PE=1 SV=4	F	Nucleotide transport and metabolism	thymidylate kinase isoform 1 [Homo sapiens]
ENSG00000137693	YAP1	1135	1866	1631	1087	610	1089	6.13651	8.71699	7.38586	5.32521	3.31012	4.71856	0.00244671	-0.612957	down	--	--	Biological Process: cell morphogenesis (GO:0000902);; Molecular Function: transcription regulatory region sequence-specific DNA binding (GO:0000976);; Molecular Function: RNA polymerase II regulatory region sequence-specific DNA binding (GO:0000977);; Molecular Function: RNA polymerase II core promoter proximal region sequence-specific DNA binding (GO:0000978);; Molecular Function: core promoter …	K16687|7.1e-258|csab:103248330|K16687 transcriptional coactivator YAP1 | (RefSeq) YAP1; Yes associated protein 1	Hippo signaling pathway (ko04390);; Hippo signaling pathway - multiple species (ko04392)	[O]	Posttranslational modification, protein turnover, chaperones	WW domain	Transcriptional coactivator YAP1 OS=Homo sapiens OX=9606 GN=YAP1 PE=1 SV=2	O	Posttranslational modification, protein turnover, chaperones	transcriptional coactivator YAP1 isoform 9 [Homo sapiens]
ENSG00000162585	FAAP20	768	737	741	1204	1238	1079	19.4037	17.5804	16.2941	30.7136	32.8368	25.9952	8.2e-05	0.799697	up	--	--	--	--	--	--	--	--	--	K	Transcription	--
ENSG00000141741	MIEN1	942	715	863	1197	1344	1259	26.4382	17.622	20.6095	30.936	34.9807	30.2732	0.000509541	0.736071	up	[S]	Function unknown	Cellular Component: cytosol (GO:0005829);;	K07401|1.5e-59|hsa:84299|K07401 selenoprotein W-related protein | (RefSeq) MIEN1, C17orf37, C35, ORB3, RDX12, XTP4; migration and invasion enhancer 1	--	--	--	Rdx family	Migration and invasion enhancer 1 OS=Homo sapiens OX=9606 GN=MIEN1 PE=1 SV=1	O	Posttranslational modification, protein turnover, chaperones	chromosome 17 open reading frame 37, isoform CRA_a [Homo sapiens]
ENSG00000176994	SMCR8	1160	1947	2023	1197	580	1015	3.66026	5.59982	5.63869	3.61994	1.76645	2.81712	0.000744984	-0.752408	down	--	--	Cellular Component: chromatin (GO:0000785);; Biological Process: regulation of protein phosphorylation (GO:0001932);; Biological Process: negative regulation of protein phosphorylation (GO:0001933);; Molecular Function: molecular_function (GO:0003674);; Molecular Function: enzyme inhibitor activity (GO:0004857);; Molecular Function: protein kinase inhibitor activity (GO:0004860);; Molecular Funct…	K23611|0.0e+00|hsa:140775|K23611 guanine nucleotide exchange protein SMCR8 | (RefSeq) SMCR8, DENND8A; SMCR8-C9orf72 complex subunit	Autophagy - animal (ko04140);; Amyotrophic lateral sclerosis (ko05014)	--	--	Vesicle coat protein involved in Golgi to plasma membrane transport	Guanine nucleotide exchange protein SMCR8 OS=Homo sapiens OX=9606 GN=SMCR8 PE=1 SV=2	S	Function unknown	guanine nucleotide exchange protein SMCR8 [Homo sapiens]
ENSG00000196683	TOMM7	1857	1481	1534	2238	3475	1975	63.0748	46.097	46.1311	72.6895	113.638	60.4753	0.00202517	0.837484	up	--	--	Cellular Component: mitochondrial outer membrane translocase complex (GO:0005742);; Cellular Component: integral component of membrane (GO:0016021);; Biological Process: protein import into mitochondrial matrix (GO:0030150);;	K17771|3.5e-25|hsa:54543|K17771 mitochondrial import receptor subunit TOM7 | (RefSeq) TOMM7, TOM7; translocase of outer mitochondrial membrane 7	Mitophagy - animal (ko04137)	[U]	Intracellular trafficking, secretion, and vesicular transport	TOM7 family	Mitochondrial import receptor subunit TOM7 homolog OS=Homo sapiens OX=9606 GN=TOMM7 PE=1 SV=1	U	Intracellular trafficking, secretion, and vesicular transport	mitochondrial import receptor subunit TOM7 homolog [Homo sapiens]
ENSG00000185630	PBX1	300	685	593	276	285	349	1.57259	2.79814	2.36818	1.07098	1.17681	1.20702	0.0234185	-0.633596	down	--	--	Molecular Function: transcription factor activity, sequence-specific DNA binding (GO:0003700);; Cellular Component: nucleus (GO:0005634);; Molecular Function: sequence-specific DNA binding (GO:0043565);;	K09355|2.4e-230|bta:540688|K09355 pre-B-cell leukemia transcription factor 1 | (RefSeq) PBX1; pre-B-cell leukemia transcription factor 1	Cortisol synthesis and secretion (ko04927);; Cushing syndrome (ko04934);; Transcriptional misregulation in cancer (ko05202)	[K]	Transcription	PBC domain	Pre-B-cell leukemia transcription factor 1 OS=Homo sapiens OX=9606 GN=PBX1 PE=1 SV=1	K	Transcription	unnamed protein product [Homo sapiens]
ENSG00000133026	MYH10	3082	4771	4663	2921	1508	3175	10.6052	15.1578	14.1734	9.60824	4.90078	9.53088	0.00218397	-0.60805	down	--	--	Molecular Function: motor activity (GO:0003774);; Molecular Function: ATP binding (GO:0005524);; Cellular Component: myosin complex (GO:0016459);; Molecular Function: actin filament binding (GO:0051015);;	K10352|0.0e+00|ptr:455090|K10352 myosin heavy chain 9/10/11/14 | (RefSeq) MYH10; myosin-10 isoform X1	Vascular smooth muscle contraction (ko04270);; Tight junction (ko04530);; Regulation of actin cytoskeleton (ko04810)	[Z]	Cytoskeleton	Myosin tail	Myosin-10 OS=Homo sapiens OX=9606 GN=MYH10 PE=1 SV=3	Z	Cytoskeleton	myosin-10 isoform X7 [Homo sapiens]
ENSG00000169976	SF3B5	5308	3909	4321	6480	8416	6543	200.227	134.314	143.926	234.219	306.364	216.951	0.00035992	0.817529	up	--	--	Biological Process: RNA splicing, via transesterification reactions (GO:0000375);; Biological Process: RNA splicing, via transesterification reactions with bulged adenosine as nucleophile (GO:0000377);; Biological Process: mRNA splicing, via spliceosome (GO:0000398);; Cellular Component: cellular_component (GO:0005575);; Cellular Component: intracellular (GO:0005622);; Cellular Component: cell (G…	K12832|1.2e-45|aju:106965787|K12832 splicing factor 3B subunit 5 | (RefSeq) SF3B5; splicing factor 3B subunit 5	Spliceosome (ko03040)	[S]	Function unknown	Splicing factor 3B subunit 10 (SF3b10)	Splicing factor 3B subunit 5 OS=Homo sapiens OX=9606 GN=SF3B5 PE=1 SV=1	A	RNA processing and modification	splicing factor 3B subunit 5-like [Piliocolobus tephrosceles]
ENSG00000176058	TPRN	304	247	244	391	523	298	3.00501	2.25035	2.12565	3.69053	5.09918	2.58089	0.0142943	0.781192	up	--	--	Biological Process: sensory perception of sound (GO:0007605);; Molecular Function: phosphatase binding (GO:0019902);;	K24164|0.0e+00|hsa:286262|K24164 taperin | (RefSeq) TPRN, C9orf75, DFNB79; taperin	--	--	--	Phostensin PP1-binding and SH3-binding region	Taperin OS=Homo sapiens OX=9606 GN=TPRN PE=1 SV=2	S	Function unknown	taperin [Homo sapiens]
ENSG00000054148	PHPT1	2729	2140	2369	3663	4585	3272	79.2525	57.0287	61.2631	102.904	129.648	84.3006	0.000210233	0.831888	up	--	--	Cellular Component: cytosol (GO:0005829);; Biological Process: positive regulation of insulin secretion involved in cellular response to glucose stimulus (GO:0035774);; Biological Process: peptidyl-histidine dephosphorylation (GO:0035971);; Biological Process: negative regulation of lyase activity (GO:0051350);; Molecular Function: protein histidine phosphatase activity (GO:0101006);; Biological …	K01112|6.3e-67|pon:100174576|K01112 phosphohistidine phosphatase [EC:3.9.1.3] | (RefSeq) PHPT1; 14 kDa phosphohistidine phosphatase	--	--	--	Janus/Ocnus family (Ocnus)	14 kDa phosphohistidine phosphatase OS=Homo sapiens OX=9606 GN=PHPT1 PE=1 SV=1	T	Signal transduction mechanisms	14 kDa phosphohistidine phosphatase isoform 2 [Homo sapiens]
ENSG00000144426	NBEAL1	70	289	212	68	37	90	0.16582	0.627283	0.446189	0.155226	0.0845	0.188675	0.00145604	-1.41868	down	--	--	Molecular Function: protein binding (GO:0005515);;	K23286|0.0e+00|hsa:65065|K23286 neurobeachin-like protein 1/2 | (RefSeq) NBEAL1, A530083I02Rik, ALS2CR16, ALS2CR17; neurobeachin like 1	--	[U]	Intracellular trafficking, secretion, and vesicular transport	Domain of unknown function (DUF4800)	Neurobeachin-like protein 1 OS=Homo sapiens OX=9606 GN=NBEAL1 PE=2 SV=3	S	Function unknown	neurobeachin-like protein 1 isoform 1 [Homo sapiens]
ENSG00000104863	LIN7B	48	45	25	79	81	60	1.66694	1.39131	0.836186	2.73376	2.76406	1.90349	0.0105995	1.04087	up	--	--	--	--	--	--	--	--	--	O	Posttranslational modification, protein turnover, chaperones	protein lin-7 homolog B isoform X2 [Homo sapiens]
ENSG00000261915	AC026954.2	849	4	93	3	38	6	9.30784	0.033586	0.90613	0.026582	0.369389	0.051409	0.00150846	-4.13901	down	--	--	--	--	--	--	--	--	--	S	Function unknown	hCG42028, isoform CRA_c [Homo sapiens]
ENSG00000104129	DNAJC17	814	572	604	767	1037	904	6.39026	4.79679	5.91639	7.98873	8.94526	6.79668	0.0172666	0.588544	up	[O]	Posttranslational modification, protein turnover, chaperones	Biological Process: negative regulation of transcription from RNA polymerase II promoter (GO:0000122);; Molecular Function: nucleic acid binding (GO:0003676);; Cellular Component: cellular_component (GO:0005575);; Cellular Component: intracellular (GO:0005622);; Cellular Component: cell (GO:0005623);; Cellular Component: nucleus (GO:0005634);; Cellular Component: cytoplasm (GO:0005737);; Biologic…	K09537|1.9e-133|ggo:101148645|K09537 DnaJ homolog subfamily C member 17 | (RefSeq) DNAJC17; dnaJ homolog subfamily C member 17	--	[O]	Posttranslational modification, protein turnover, chaperones	DnaJ domain	DnaJ homolog subfamily C member 17 OS=Homo sapiens OX=9606 GN=DNAJC17 PE=1 SV=1	O	Posttranslational modification, protein turnover, chaperones	dnaJ homolog subfamily C member 17 [Homo sapiens]
ENSG00000139410	SDSL	157	217	188	288	426	288	3.16018	3.89906	2.99987	5.07148	7.53293	4.6468	0.00101856	1.01933	up	[E]	Amino acid transport and metabolism	Biological Process: cellular amino acid metabolic process (GO:0006520);; Molecular Function: pyridoxal phosphate binding (GO:0030170);;	K17989|2.1e-186|hsa:113675|K17989 L-serine/L-threonine ammonia-lyase [EC:4.3.1.17 4.3.1.19] | (RefSeq) SDSL, SDH_2, SDS-RS1, TDH, cSDH; serine dehydratase like	Glycine, serine and threonine metabolism (ko00260);; Cysteine and methionine metabolism (ko00270);; Valine, leucine and isoleucine biosynthesis (ko00290);; Carbon metabolism (ko01200);; Biosynthesis of amino acids (ko01230)	[E]	Amino acid transport and metabolism	Pyridoxal-phosphate dependent enzyme	Serine dehydratase-like OS=Homo sapiens OX=9606 GN=SDSL PE=1 SV=1	E	Amino acid transport and metabolism	serine dehydratase-like [Homo sapiens]
ENSG00000267673	FDX2	591	505	466	683	906	736	16.3141	12.8347	11.2134	18.2271	23.0393	17.43	0.00324836	0.727259	up	[C]	Energy production and conversion	Molecular Function: electron carrier activity (GO:0009055);; Molecular Function: 2 iron, 2 sulfur cluster binding (GO:0051537);;	K22071|2.2e-103|hsa:112812|K22071 ferredoxin-2, mitochondrial | (RefSeq) FDX2, FDX1L, MEOAL; ferredoxin 2	--	[C]	Energy production and conversion	2Fe-2S iron-sulfur cluster binding domain	Ferredoxin-2, mitochondrial OS=Homo sapiens OX=9606 GN=FDX2 PE=1 SV=2	C	Energy production and conversion	ferredoxin-2, mitochondrial precursor [Homo sapiens]
ENSG00000187240	DYNC2H1	191	428	393	153	87	163	0.371303	0.749731	0.713682	0.293254	0.159355	0.273199	0.000196443	-1.19659	down	--	--	Molecular Function: microtubule motor activity (GO:0003777);; Molecular Function: ATP binding (GO:0005524);; Biological Process: microtubule-based movement (GO:0007018);; Cellular Component: dynein complex (GO:0030286);;	K10414|0.0e+00|hsa:79659|K10414 dynein heavy chain 2, cytosolic | (RefSeq) DYNC2H1, ATD3, DHC1b, DHC2, DNCH2, DYH1B, SRPS2B, SRTD3, hdhc11; dynein cytoplasmic 2 heavy chain 1	Phagosome (ko04145);; Vasopressin-regulated water reabsorption (ko04962);; Salmonella infection (ko05132)	[Z]	Cytoskeleton	Hydrolytic ATP binding site of dynein motor region	Cytoplasmic dynein 2 heavy chain 1 OS=Homo sapiens OX=9606 GN=DYNC2H1 PE=1 SV=4	Z	Cytoskeleton	cytoplasmic dynein 2 heavy chain 1 isoform 1 [Homo sapiens]
ENSG00000234616	JRK	834	1256	1125	723	251	807	2.43837	3.36389	3.21398	2.07349	0.691342	2.07955	0.00588328	-0.76598	down	--	--	Molecular Function: DNA binding (GO:0003677);; Cellular Component: nucleus (GO:0005634);;	K09228|2.1e-77|xla:108718439|K09228 KRAB domain-containing zinc finger protein | (RefSeq) uncharacterized LOC108718439	Herpes simplex virus 1 infection (ko05168)	[BD]	Chromatin structure and dynamics;; Cell cycle control, cell division, chromosome partitioning	DDE superfamily endonuclease	Jerky protein homolog OS=Homo sapiens OX=9606 GN=JRK PE=1 SV=3	S	Function unknown	jerky protein homolog isoform a [Homo sapiens]
ENSG00000143603	KCNN3	154	236	258	92	80	148	0.337219	0.430557	0.455892	0.175952	0.153222	0.259147	0.00446083	-0.891481	down	--	--	Molecular Function: calmodulin binding (GO:0005516);; Cellular Component: cytoplasm (GO:0005737);; Cellular Component: plasma membrane (GO:0005886);; Cellular Component: integral component of membrane (GO:0016021);; Molecular Function: small conductance calcium-activated potassium channel activity (GO:0016286);;	K04944|0.0e+00|pon:100456184|K04944 potassium intermediate/small conductance calcium-activated channel subfamily N member 3 | (RefSeq) KCNN3; small conductance calcium-activated potassium channel protein 3 isoform X1	Insulin secretion (ko04911);; GnRH secretion (ko04929)	[P]	Inorganic ion transport and metabolism	Calcium-activated SK potassium channel	Small conductance calcium-activated potassium channel protein 3 OS=Homo sapiens OX=9606 GN=KCNN3 PE=1 SV=2	U	Intracellular trafficking, secretion, and vesicular transport	small conductance calcium-activated potassium channel protein 3 isoform c [Homo sapiens]
ENSG00000123384	LRP1	90	277	171	93	73	100	0.157797	0.442079	0.26438	0.155006	0.123346	0.154101	0.0225503	-0.863558	down	--	--	Molecular Function: calcium ion binding (GO:0005509);; Cellular Component: lysosomal membrane (GO:0005765);; Cellular Component: integral component of membrane (GO:0016021);;	K04550|0.0e+00|hsa:4035|K04550 low-density lipoprotein receptor-related protein 1 (alpha-2-macroglobulin receptor) | (RefSeq) LRP1, A2MR, APOER, APR, CD91, IGFBP-3R, IGFBP3R, IGFBP3R1, KPA, LRP, LRP1A, TGFBR5; LDL receptor related protein 1	Cholesterol metabolism (ko04979);; Alzheimer disease (ko05010);; Malaria (ko05144)	[T]	Signal transduction mechanisms	Low-density lipoprotein receptor domain class A	Prolow-density lipoprotein receptor-related protein 1 OS=Homo sapiens OX=9606 GN=LRP1 PE=1 SV=2	S	Function unknown	prolow-density lipoprotein receptor-related protein 1 preproprotein [Homo sapiens]
ENSG00000165671	NSD1	1737	3414	3274	1417	809	1689	3.97059	7.02133	6.1541	2.96965	2.33307	3.37734	1.39e-05	-0.98527	down	[R]	General function prediction only	Cellular Component: nucleus (GO:0005634);; Molecular Function: histone-lysine N-methyltransferase activity (GO:0018024);; Molecular Function: metal ion binding (GO:0046872);;	K15588|0.0e+00|hsa:64324|K15588 [histone H3]-lysine36 N-dimethyltransferase NSD1 [EC:2.1.1.357] | (RefSeq) NSD1, ARA267, KMT3B, SOTOS, SOTOS1, STO; nuclear receptor binding SET domain protein 1	Lysine degradation (ko00310)	[K]	Transcription	PWWP domain	Histone-lysine N-methyltransferase, H3 lysine-36 specific OS=Homo sapiens OX=9606 GN=NSD1 PE=1 SV=1	S	Function unknown	histone-lysine N-methyltransferase, H3 lysine-36 specific isoform b [Homo sapiens]
ENSG00000115414	FN1	116325	208439	206231	110446	66620	116969	379.953	609.158	595.072	345.481	201.102	330.182	0.000380082	-0.724992	down	[X]	Mobilome: prophages, transposons	Cellular Component: extracellular region (GO:0005576);;	K05717|0.0e+00|pps:100992555|K05717 fibronectin 1 | (RefSeq) FN1; fibronectin 1	PI3K-Akt signaling pathway (ko04151);; Focal adhesion (ko04510);; ECM-receptor interaction (ko04512);; Regulation of actin cytoskeleton (ko04810);; AGE-RAGE signaling pathway in diabetic complications (ko04933);; Bacterial invasion of epithelial cells (ko05100);; Yersinia infection (ko05135);; Amoebiasis (ko05146);; Human papillomavirus infection (ko05165);; Pathways in cancer (ko05200);; Proteog…	--	--	Fibronectin type III domain	Fibronectin OS=Homo sapiens OX=9606 GN=FN1 PE=1 SV=5	O	Posttranslational modification, protein turnover, chaperones	fibronectin isoform 1 precursor [Homo sapiens]
ENSG00000184056	VPS33B	552	471	347	664	739	699	5.21281	4.05161	2.91858	6.05006	7.01123	5.80305	0.00283064	0.751995	up	--	--	Biological Process: vesicle docking involved in exocytosis (GO:0006904);;	K23281|0.0e+00|hsa:26276|K23281 vacuolar protein sorting-associated protein 33B | (RefSeq) VPS33B; VPS33B late endosome and lysosome associated	--	[U]	Intracellular trafficking, secretion, and vesicular transport	Sec1 family	Vacuolar protein sorting-associated protein 33B OS=Homo sapiens OX=9606 GN=VPS33B PE=1 SV=2	U	Intracellular trafficking, secretion, and vesicular transport	vacuolar protein sorting-associated protein 33B isoform 1 [Homo sapiens]
ENSG00000010438	PRSS3	2017	1415	1577	2259	2608	1950	54.2967	35.3702	37.4459	58.4789	67.859	46.1263	0.010747	0.595803	up	[O]	Posttranslational modification, protein turnover, chaperones	Molecular Function: serine-type endopeptidase activity (GO:0004252);;	K01312|6.9e-140|mcc:716882|K01312 trypsin [EC:3.4.21.4] | (RefSeq) putative trypsin-6 isoform X1	Neuroactive ligand-receptor interaction (ko04080);; Pancreatic secretion (ko04972);; Protein digestion and absorption (ko04974);; Influenza A (ko05164)	[E]	Amino acid transport and metabolism	Trypsin	Trypsin-3 OS=Homo sapiens OX=9606 GN=PRSS3 PE=1 SV=2	O	Posttranslational modification, protein turnover, chaperones	protease, serine, 3 (mesotrypsin), isoform CRA_c [Homo sapiens]
ENSG00000160799	CCDC12	1720	1167	1358	1841	2244	2032	40.9685	25.9853	28.5582	42.0369	51.5877	42.5555	0.00274687	0.667922	up	--	--	--	K12871|1.4e-77|hsa:151903|K12871 coiled-coil domain-containing protein 12 | (RefSeq) CCDC12; coiled-coil domain containing 12	Spliceosome (ko03040)	[S]	Function unknown	cwf18 pre-mRNA splicing factor	Coiled-coil domain-containing protein 12 OS=Homo sapiens OX=9606 GN=CCDC12 PE=1 SV=1	S	Function unknown	coiled-coil domain-containing protein 12 isoform 1 [Homo sapiens]
ENSG00000165060	FXN	667	620	607	853	889	974	6.40818	3.28679	4.26393	3.15001	8.87713	6.16818	0.000702129	0.655679	up	[P]	Inorganic ion transport and metabolism	Molecular Function: ferroxidase activity (GO:0004322);; Cellular Component: mitochondrion (GO:0005739);; Biological Process: oxidative phosphorylation (GO:0006119);; Biological Process: cellular iron ion homeostasis (GO:0006879);; Biological Process: mitochondrion organization (GO:0007005);; Biological Process: adult walking behavior (GO:0007628);; Molecular Function: ferric iron binding (GO:0008…	K19054|1.9e-116|hsa:2395|K19054 frataxin [EC:1.16.3.1] | (RefSeq) FXN, CyaY, FA, FARR, FRDA, X25; frataxin	Porphyrin and chlorophyll metabolism (ko00860)	[P]	Inorganic ion transport and metabolism	Frataxin-like domain	Frataxin, mitochondrial OS=Homo sapiens OX=9606 GN=FXN PE=1 SV=2	P	Inorganic ion transport and metabolism	frataxin, mitochondrial isoform 1 preproprotein [Homo sapiens]
Homo_sapiens_newGene_5442	Homo_sapiens_newGene_5442	319	500	564	262	218	350	3.52621	5.94726	7.0236	3.22205	2.68376	4.20466	0.0167792	-0.601653	down	--	--	--	--	--	[L]	Replication, recombination and repair	--	--	--	--	--
ENSG00000122778	KIAA1549	676	1061	1096	661	342	661	1.67276	2.88298	2.45263	1.54838	0.762222	1.3645	0.00417379	-0.649295	down	--	--	Molecular Function: RNA polymerase II transcription factor activity, sequence-specific DNA binding (GO:0000981);; Molecular Function: molecular_function (GO:0003674);; Molecular Function: transcription factor activity, sequence-specific DNA binding (GO:0003700);; Cellular Component: cellular_component (GO:0005575);; Cellular Component: cell (GO:0005623);; Cellular Component: plasma membrane (GO:0…	--	--	--	--	Domain of unknown function (DUF3827)	UPF0606 protein KIAA1549 OS=Homo sapiens OX=9606 GN=KIAA1549 PE=1 SV=4	S	Function unknown	UPF0606 protein KIAA1549 isoform 1 [Homo sapiens]
ENSG00000101596	SMCHD1	1629	3252	2920	1562	1085	1822	5.2964	9.33631	8.14259	4.61996	3.31149	5.04809	0.00117005	-0.67038	down	--	--	Molecular Function: ATP binding (GO:0005524);; Cellular Component: chromosome (GO:0005694);; Biological Process: double-strand break repair (GO:0006302);; Biological Process: chromosome organization (GO:0051276);;	K23113|0.0e+00|hsa:23347|K23113 structural maintenance of chromosomes flexible hinge domain-containing protein 1 | (RefSeq) SMCHD1, BAMS, FSHD2; structural maintenance of chromosomes flexible hinge domain containing 1	--	--	--	SMC proteins Flexible Hinge Domain	Structural maintenance of chromosomes flexible hinge domain-containing protein 1 OS=Homo sapiens OX=9606 GN=SMCHD1 PE=1 SV=2	S	Function unknown	structural maintenance of chromosomes flexible hinge domain-containing protein 1 [Homo sapiens]
ENSG00000106153	CHCHD2	9952	8615	8955	12243	13517	12585	288.734	227.677	229.405	340.405	378.458	320.95	0.00102078	0.623925	up	--	--	Molecular Function: molecular_function (GO:0003674);; Molecular Function: nucleic acid binding (GO:0003676);; Molecular Function: DNA binding (GO:0003677);; Molecular Function: binding (GO:0005488);; Molecular Function: protein binding (GO:0005515);; Cellular Component: cellular_component (GO:0005575);; Cellular Component: intracellular (GO:0005622);; Cellular Component: cell (GO:0005623);; Cellu…	K22758|3.4e-54|ggo:101135553|K22758 coiled-coil-helix-coiled-coil-helix domain-containing protein 2 | (RefSeq) CHCHD2; coiled-coil-helix-coiled-coil-helix domain-containing protein 2 isoform X1	--	[S]	Function unknown	CHCH domain	Coiled-coil-helix-coiled-coil-helix domain-containing protein 2 OS=Homo sapiens OX=9606 GN=CHCHD2 PE=1 SV=1	S	Function unknown	coiled-coil-helix-coiled-coil-helix domain-containing protein 2 precursor isoform 2 [Homo sapiens]
ENSG00000074842	MYDGF	7802	6833	7369	10198	10242	9620	200.568	159.88	167.136	251.019	253.838	217.24	0.00123819	0.594543	up	--	--	Biological Process: regulation of protein phosphorylation (GO:0001932);; Biological Process: positive regulation of protein phosphorylation (GO:0001934);; Biological Process: regulation of endothelial cell proliferation (GO:0001936);; Biological Process: positive regulation of endothelial cell proliferation (GO:0001938);; Cellular Component: cellular_component (GO:0005575);; Cellular Component: e…	--	--	--	--	UPF0556 domain	Myeloid-derived growth factor OS=Homo sapiens OX=9606 GN=MYDGF PE=1 SV=1	S	Function unknown	myeloid-derived growth factor precursor [Homo sapiens]
ENSG00000134744	TUT4	824	1043	1064	626	337	789	4.16114	4.65146	5.23953	3.00175	2.09452	4.2619	0.00335565	-0.642917	down	--	--	Biological Process: oocyte maturation (GO:0001556);; Biological Process: cytokine production (GO:0001816);; Cellular Component: nucleolus (GO:0005730);; Cellular Component: cytosol (GO:0005829);; Molecular Function: zinc ion binding (GO:0008270);; Biological Process: miRNA metabolic process (GO:0010586);; Biological Process: regulation of lipopolysaccharide-mediated signaling pathway (GO:0031664)…	K13291|0.0e+00|hsa:23318|K13291 terminal uridylyltransferase [EC:2.7.7.52] | (RefSeq) TUT4, PAPD3, TENT3A, ZCCHC11; terminal uridylyl transferase 4	--	[D]	Cell cycle control, cell division, chromosome partitioning	TUTase nucleotidyltransferase domain	Terminal uridylyltransferase 4 OS=Homo sapiens OX=9606 GN=TUT4 PE=1 SV=3	L	Replication, recombination and repair	terminal uridylyltransferase 4 isoform b [Homo sapiens]
ENSG00000103260	METRN	373	365	310	491	512	475	4.7837	4.15082	3.0308	7.13939	6.41017	5.49045	0.00923869	0.639824	up	--	--	Biological Process: glial cell differentiation (GO:0010001);; Biological Process: positive regulation of axonogenesis (GO:0050772);;	K12006|5.9e-15|oaa:103170075|K12006 tripartite motif-containing protein 16 | (RefSeq) tripartite motif-containing protein 16-like protein isoform X1	--	--	--	--	Meteorin OS=Homo sapiens OX=9606 GN=METRN PE=2 SV=2	K	Transcription	meteorin precursor [Homo sapiens]
ENSG00000129534	MIS18BP1	1369	2449	2216	1116	893	1507	7.49284	12.4774	10.7915	5.84983	4.72811	7.248	0.000938453	-0.648526	down	--	--	Cellular Component: nuclear chromosome (GO:0000228);; Cellular Component: chromosome, centromeric region (GO:0000775);; Cellular Component: kinetochore (GO:0000776);; Cellular Component: condensed chromosome kinetochore (GO:0000777);; Cellular Component: condensed nuclear chromosome kinetochore (GO:0000778);; Cellular Component: condensed chromosome, centromeric region (GO:0000779);; Cellular Com…	--	--	--	--	SANTA (SANT Associated)	Mis18-binding protein 1 OS=Homo sapiens OX=9606 GN=MIS18BP1 PE=1 SV=1	S	Function unknown	mis18-binding protein 1 [Homo sapiens]
Homo_sapiens_newGene_2915	Homo_sapiens_newGene_2915	3218	5789	5395	3099	1060	3349	10.6779	17.9533	16.4204	10.3334	3.60009	9.52145	0.00229677	-0.846248	down	--	--	--	--	--	--	--	--	--	--	--	dJ1198O21.1 [Homo sapiens]
ENSG00000106692	FKTN	695	1185	1270	678	498	651	2.81345	7.10149	6.33671	2.38161	1.71622	2.80489	0.00201167	-0.638935	down	[I]	Lipid transport and metabolism	Cellular Component: Golgi membrane (GO:0000139);; Biological Process: neuron migration (GO:0001764);; Biological Process: regulation of protein phosphorylation (GO:0001932);; Biological Process: negative regulation of protein phosphorylation (GO:0001933);; Cellular Component: cellular_component (GO:0005575);; Cellular Component: extracellular region (GO:0005576);; Cellular Component: extracellula…	K19872|1.6e-280|hsa:2218|K19872 fukutin [EC:2.7.8.-] | (RefSeq) FKTN, CMD1X, FCMD, LGMD2M, LGMDR13, MDDGA4, MDDGB4, MDDGC4; fukutin	Mannose type O-glycan biosynthesis (ko00515)	--	--	LicD family	Fukutin OS=Homo sapiens OX=9606 GN=FKTN PE=1 SV=2	S	Function unknown	fukutin isoform a [Homo sapiens]
ENSG00000031003	FAM13B	671	1045	861	566	308	516	3.31029	4.78494	3.85389	2.71901	1.42141	2.23733	0.000485149	-0.770049	down	--	--	Biological Process: signal transduction (GO:0007165);;	K20630|6.8e-49|pss:102445020|K20630 chimaerin | (RefSeq) protein FAM13A-like	--	--	--	RhoGAP domain	Protein FAM13B OS=Homo sapiens OX=9606 GN=FAM13B PE=1 SV=2	S	Function unknown	protein FAM13B [Homo sapiens]
ENSG00000167996	FTH1	52260	54564	54862	66085	77863	74899	1213.13	1251.19	1223.43	1562.84	1742.11	1580.83	0.00120118	0.589439	up	[P]	Inorganic ion transport and metabolism	Biological Process: iron ion transport (GO:0006826);; Biological Process: cellular iron ion homeostasis (GO:0006879);; Molecular Function: ferric iron binding (GO:0008199);;	K00522|3.4e-101|ggo:101139119|K00522 ferritin heavy chain [EC:1.16.3.2] | (RefSeq) FTH1; ferritin heavy chain	Ferroptosis (ko04216);; Necroptosis (ko04217);; Mineral absorption (ko04978)	[P]	Inorganic ion transport and metabolism	Ferritin-like domain	Ferritin heavy chain OS=Homo sapiens OX=9606 GN=FTH1 PE=1 SV=2	P	Inorganic ion transport and metabolism	FTH1 protein, partial [Homo sapiens]
ENSG00000145332	KLHL8	586	857	795	480	280	588	2.72429	4.11637	3.31029	2.181	1.25354	2.41371	0.00561132	-0.621949	down	--	--	Biological Process: protein ubiquitination (GO:0016567);; Cellular Component: Cul3-RING ubiquitin ligase complex (GO:0031463);;	K10446|3.3e-225|hsa:57563|K10446 kelch-like protein 8 | (RefSeq) KLHL8; kelch like family member 8	--	[TR]	Signal transduction mechanisms;; General function prediction only	Kelch motif	Kelch-like protein 8 OS=Homo sapiens OX=9606 GN=KLHL8 PE=1 SV=4	S	Function unknown	Kelch-like 8 (Drosophila) [Homo sapiens]
ENSG00000228300	C19orf24	768	469	548	1053	1516	932	23.1086	12.831	13.9428	29.3825	42.3993	24.5833	0.000122699	1.13495	up	--	--	Cellular Component: cellular_component (GO:0005575);; Cellular Component: extracellular region (GO:0005576);; Cellular Component: intracellular (GO:0005622);; Cellular Component: cell (GO:0005623);; Cellular Component: cytoplasm (GO:0005737);; Cellular Component: intracellular part (GO:0044424);; Cellular Component: cell part (GO:0044464);;	--	--	--	--	Protein of unknown function (DUF1180)	Protein FAM174C OS=Homo sapiens OX=9606 GN=FAM174C PE=1 SV=2	S	Function unknown	protein FAM174C precursor [Homo sapiens]
ENSG00000163629	PTPN13	189	345	339	145	94	194	0.603427	0.955656	0.912752	0.420944	0.274091	0.519527	0.00347619	-0.889765	down	[T]	Signal transduction mechanisms	Molecular Function: protein tyrosine phosphatase activity (GO:0004725);; Cellular Component: cytoskeleton (GO:0005856);;	K02374|0.0e+00|hsa:5783|K02374 tyrosine-protein phosphatase non-receptor type 13 | (RefSeq) PTPN13, FAP-1, PNP1, PTP-BAS, PTP-BL, PTP1E, PTPL1, PTPLE, hPTP1E; protein tyrosine phosphatase non-receptor type 13	Apoptosis (ko04210)	[T]	Signal transduction mechanisms	Unstructured linker region on PTN13 protein between PDZ	Tyrosine-protein phosphatase non-receptor type 13 OS=Homo sapiens OX=9606 GN=PTPN13 PE=1 SV=2	T	Signal transduction mechanisms	tyrosine-protein phosphatase non-receptor type 13 isoform 4 [Homo sapiens]
ENSG00000167700	MFSD3	292	224	233	422	395	381	4.9186	3.43764	3.47288	6.82111	6.43154	5.65544	0.00229924	0.811413	up	[G]	Carbohydrate transport and metabolism	Molecular Function: molecular_function (GO:0003674);; Molecular Function: transporter activity (GO:0005215);; Cellular Component: cellular_component (GO:0005575);; Cellular Component: cell (GO:0005623);; Cellular Component: plasma membrane (GO:0005886);; Cellular Component: integral component of plasma membrane (GO:0005887);; Biological Process: transport (GO:0006810);; Biological Process: ion tr…	K03372|4.0e-09|apla:101793173|K03372 MFS transporter, PAT family, solute carrier family 33 (acetyl-CoA transportor), member 1 [EC:2.3.1.-] | (RefSeq) SLC33A1; acetyl-coenzyme A transporter 1	Glycosphingolipid biosynthesis - ganglio series (ko00604)	[P]	Inorganic ion transport and metabolism	Acetyl-coenzyme A transporter 1	Major facilitator superfamily domain-containing protein 3 OS=Homo sapiens OX=9606 GN=MFSD3 PE=1 SV=1	G	Carbohydrate transport and metabolism	major facilitator superfamily domain-containing protein 3 [Homo sapiens]
ENSG00000169689	CENPX	1609	1225	1344	1763	2148	1838	54.9523	38.0897	40.6471	57.3967	70.5131	55.1203	0.00465518	0.608599	up	--	--	Biological Process: DNA repair (GO:0006281);; Biological Process: kinetochore assembly (GO:0051382);;	K15360|2.9e-36|hsa:201254|K15360 centromere protein X | (RefSeq) CENPX, CENP-X, D9, FAAP10, MHF2, STRA13; centromere protein X	Fanconi anemia pathway (ko03460)	--	--	CENP-S associating Centromere protein X	Centromere protein X OS=Homo sapiens OX=9606 GN=CENPX PE=1 SV=1	S	Function unknown	centromere protein X isoform 1 [Homo sapiens]
ENSG00000140280	LYSMD2	266	224	308	389	377	385	3.94684	3.01991	4.03408	5.5295	5.39519	5.02033	0.00769851	0.672021	up	--	--	--	--	--	--	--	LysM domain	LysM and putative peptidoglycan-binding domain-containing protein 2 OS=Homo sapiens OX=9606 GN=LYSMD2 PE=1 SV=1	O	Posttranslational modification, protein turnover, chaperones	lysM and putative peptidoglycan-binding domain-containing protein 2 isoform 1 [Homo sapiens]
ENSG00000105677	TMEM147	2409	1914	1963	3048	3024	2897	68.4897	49.6627	49.1562	84.8246	84.5882	72.3362	0.000635295	0.649598	up	--	--	Cellular Component: cellular_component (GO:0005575);; Cellular Component: intracellular (GO:0005622);; Cellular Component: cell (GO:0005623);; Cellular Component: cytoplasm (GO:0005737);; Cellular Component: endoplasmic reticulum (GO:0005783);; Cellular Component: endoplasmic reticulum membrane (GO:0005789);; Cellular Component: endomembrane system (GO:0012505);; Cellular Component: membrane (GO:…	K06129|2.9e-17|tsp:Tsp_08042|K06129 lysophospholipase III [EC:3.1.1.5] | (RefSeq) phosphatidylcholine-sterol acyltransferase	Glycerophospholipid metabolism (ko00564);; Lysosome (ko04142)	[S]	Function unknown	Predicted membrane protein (DUF2053)	Transmembrane protein 147 OS=Homo sapiens OX=9606 GN=TMEM147 PE=1 SV=1	S	Function unknown	transmembrane protein 147 isoform 2 [Homo sapiens]
ENSG00000068650	ATP11A	2642	5083	4946	2175	1032	2210	8.21255	14.4143	13.5118	6.35621	3.00886	5.80798	1.84e-06	-1.10838	down	[P]	Inorganic ion transport and metabolism	Molecular Function: magnesium ion binding (GO:0000287);; Molecular Function: ATP binding (GO:0005524);; Biological Process: phospholipid transport (GO:0015914);; Cellular Component: integral component of membrane (GO:0016021);; Cellular Component: intracellular membrane-bounded organelle (GO:0043231);;	K01530|0.0e+00|hsa:23250|K01530 phospholipid-translocating ATPase [EC:7.6.2.1] | (RefSeq) ATP11A, ATPIH, ATPIS; ATPase phospholipid transporting 11A	--	[R]	General function prediction only	Phospholipid-translocating P-type ATPase C-terminal	Probable phospholipid-transporting ATPase IH OS=Homo sapiens OX=9606 GN=ATP11A PE=1 SV=3	P	Inorganic ion transport and metabolism	probable phospholipid-transporting ATPase IH isoform a [Homo sapiens]
ENSG00000225663	MCRIP1	2557	1907	2056	3451	4376	3174	57.0864	37.3575	40.8596	73.7596	93.7017	60.8213	7.69e-05	0.912271	up	--	--	Cellular Component: cellular_component (GO:0005575);; Cellular Component: intracellular (GO:0005622);; Cellular Component: cell (GO:0005623);; Cellular Component: nucleus (GO:0005634);; Cellular Component: cytoplasm (GO:0005737);; Biological Process: biological_process (GO:0008150);; Cellular Component: cytoplasmic stress granule (GO:0010494);; Biological Process: regulation of epithelial to mese…	K17566|4.7e-17|gfr:102032806|K17566 protein phosphatase 1 regulatory subunit 27 | (RefSeq) PPP1R27; protein phosphatase 1 regulatory subunit 27	--	--	--	FAM195 family	Mapk-regulated corepressor-interacting protein 1 OS=Homo sapiens OX=9606 GN=MCRIP1 PE=1 SV=1	S	Function unknown	LOW QUALITY PROTEIN: MCRIP1 isoform 1 [Pongo abelii]
ENSG00000156482	RPL30	16650	13677	14918	18115	27465	18941	833.736	624.882	659.891	868.942	1319.45	840.231	0.00488796	0.682654	up	[J]	Translation, ribosomal structure and biogenesis	Molecular Function: structural constituent of ribosome (GO:0003735);; Cellular Component: postsynaptic density of dendrite (GO:0014069);; Cellular Component: cytosolic large ribosomal subunit (GO:0022625);; Molecular Function: selenocysteine insertion sequence binding (GO:0035368);; Biological Process: liver regeneration (GO:0097421);; Biological Process: positive regulation of selenocysteine inc…	K02908|4.2e-57|bbub:102411569|K02908 large subunit ribosomal protein L30e | (RefSeq) RPL30; 60S ribosomal protein L30	Ribosome (ko03010)	[J]	Translation, ribosomal structure and biogenesis	Ribosomal protein L7Ae/L30e/S12e/Gadd45 family	60S ribosomal protein L30 OS=Homo sapiens OX=9606 GN=RPL30 PE=1 SV=2	J	Translation, ribosomal structure and biogenesis	60S ribosomal protein L30 [Homo sapiens]
ENSG00000149639	SOGA1	1311	2252	1976	901	639	977	2.41039	3.73047	3.17267	1.56917	1.12082	1.56159	1.51e-07	-1.00465	down	--	--	Cellular Component: extracellular space (GO:0005615);; Biological Process: regulation of autophagy (GO:0010506);;	K01895|7.6e-83|scan:103818596|K01895 acetyl-CoA synthetase [EC:6.2.1.1] | (RefSeq) ACSS2; acetyl-coenzyme A synthetase, cytoplasmic isoform X1	Glycolysis / Gluconeogenesis (ko00010);; Pyruvate metabolism (ko00620);; Glyoxylate and dicarboxylate metabolism (ko00630);; Propanoate metabolism (ko00640);; Carbon metabolism (ko01200)	--	--	Protein SOGA	Protein SOGA1 OS=Homo sapiens OX=9606 GN=SOGA1 PE=1 SV=2	S	Function unknown	protein SOGA1 isoform 1 [Homo sapiens]
ENSG00000177600	RPLP2	19228	14661	15152	24777	37701	23227	645.324	449.843	449.509	798.789	1222.1	688.155	0.000236084	0.977593	up	--	--	Molecular Function: structural constituent of ribosome (GO:0003735);; Cellular Component: ribosome (GO:0005840);; Biological Process: translational elongation (GO:0006414);;	K02943|9.1e-36|chx:102179549|K02943 large subunit ribosomal protein LP2 | (RefSeq) RPLP2; ribosomal protein lateral stalk subunit P2	Ribosome (ko03010)	[J]	Translation, ribosomal structure and biogenesis	60s Acidic ribosomal protein	60S acidic ribosomal protein P2 OS=Homo sapiens OX=9606 GN=RPLP2 PE=1 SV=1	J	Translation, ribosomal structure and biogenesis	60S acidic ribosomal protein P2 [Pongo abelii]
ENSG00000187837	HIST1H1C	79	56	75	67	198	102	3.19868	2.07182	2.68634	2.58195	7.74723	3.62674	0.0276108	1.00595	up	--	--	Biological Process: negative regulation of transcription from RNA polymerase II promoter (GO:0000122);; Cellular Component: nuclear nucleosome (GO:0000788);; Molecular Function: double-stranded DNA binding (GO:0003690);; Molecular Function: calcium ion binding (GO:0005509);; Molecular Function: ATP binding (GO:0005524);; Molecular Function: GTP binding (GO:0005525);; Biological Process: nucleosom…	K11275|2.4e-58|ggo:101128825|K11275 histone H1/5 | (RefSeq) H1-2; histone H1.2	--	[B]	Chromatin structure and dynamics	linker histone H1 and H5 family	Histone H1.2 OS=Homo sapiens OX=9606 GN=H1-2 PE=1 SV=2	B	Chromatin structure and dynamics	histone H1.2 [Pan troglodytes]
ENSG00000253767	PCDHGA8	24	21	45	55	69	96	0.094022	0.073532	0.157956	0.211256	0.267043	0.338072	0.000378846	1.42668	up	--	--	Molecular Function: calcium ion binding (GO:0005509);; Cellular Component: plasma membrane (GO:0005886);; Biological Process: homophilic cell adhesion via plasma membrane adhesion molecules (GO:0007156);; Cellular Component: integral component of membrane (GO:0016021);;	K16495|0.0e+00|hsa:9708|K16495 protocadherin gamma subfamily A | (RefSeq) PCDHGA8, PCDH-GAMMA-A8; protocadherin gamma subfamily A, 8	--	[S]	Function unknown	Cadherin domain	Protocadherin gamma-A8 OS=Homo sapiens OX=9606 GN=PCDHGA8 PE=2 SV=1	U	Intracellular trafficking, secretion, and vesicular transport	protocadherin gamma-A8 isoform 2 precursor [Homo sapiens]
ENSG00000048707	VPS13D	1135	2402	1974	1201	687	1184	1.81655	3.56074	2.96231	1.83922	1.05929	1.6655	0.00176812	-0.713028	down	--	--	--	K19527|0.0e+00|hsa:55187|K19527 vacuolar protein sorting-associated protein 13D | (RefSeq) VPS13D, SCAR4; vacuolar protein sorting 13 homolog D	--	[U]	Intracellular trafficking, secretion, and vesicular transport	SHR-binding domain of vacuolar-sorting associated protein 13	Vacuolar protein sorting-associated protein 13D OS=Homo sapiens OX=9606 GN=VPS13D PE=1 SV=2	U	Intracellular trafficking, secretion, and vesicular transport	vacuolar protein sorting-associated protein 13D isoform 1 [Homo sapiens]
Homo_sapiens_newGene_6498	Homo_sapiens_newGene_6498	154	519	404	135	94	149	0.767258	2.34238	1.93165	0.68248	0.416885	0.555221	0.000210316	-1.36008	down	--	--	Molecular Function: magnesium ion binding (GO:0000287);; Molecular Function: dUTP diphosphatase activity (GO:0004170);; Biological Process: dUMP biosynthetic process (GO:0006226);; Biological Process: dUTP catabolic process (GO:0046081);;	--	--	[F]	Nucleotide transport and metabolism	dUTPase	Putative inactive deoxyuridine 5'-triphosphate nucleotidohydrolase-like protein FLJ16323 OS=Homo sapiens OX=9606 PE=5 SV=1	F	Nucleotide transport and metabolism	PREDICTED: LOW QUALITY PROTEIN: putative inactive deoxyuridine 5'-triphosphate nucleotidohydrolase-like protein FLJ16323 [Macaca fascicularis]
ENSG00000123908	AGO2	2658	5323	4624	2735	1098	3025	4.777	8.69338	7.31903	4.69833	1.89954	4.7667	0.00303021	-0.775701	down	--	--	Molecular Function: nucleic acid binding (GO:0003676);; Biological Process: gene silencing by RNA (GO:0031047);;	K11593|0.0e+00|hsa:27161|K11593 eukaryotic translation initiation factor 2C | (RefSeq) AGO2, CASC7, EIF2C2, LINC00980, PPD, Q10; argonaute RISC catalytic component 2	--	[J]	Translation, ribosomal structure and biogenesis	Piwi domain	Protein argonaute-2 OS=Homo sapiens OX=9606 GN=AGO2 PE=1 SV=3	J	Translation, ribosomal structure and biogenesis	protein argonaute-2 isoform 1 [Homo sapiens]
ENSG00000177189	RPS6KA3	3348	6076	5376	3062	1852	3447	11.8764	18.6531	16.4372	10.624	6.05224	11.1145	0.000395343	-0.701531	down	[I]	Lipid transport and metabolism	Molecular Function: magnesium ion binding (GO:0000287);; Biological Process: toll-like receptor signaling pathway (GO:0002224);; Molecular Function: protein serine/threonine kinase activity (GO:0004674);; Molecular Function: ATP binding (GO:0005524);; Molecular Function: protein kinase binding (GO:0019901);; Biological Process: response to lipopolysaccharide (GO:0032496);; Biological Process: int…	K04373|0.0e+00|cjc:100403409|K04373 ribosomal protein S6 kinase alpha-1/2/3/6 [EC:2.7.11.1] | (RefSeq) RPS6KA3; ribosomal protein S6 kinase A3	MAPK signaling pathway (ko04010);; Oocyte meiosis (ko04114);; mTOR signaling pathway (ko04150);; Thermogenesis (ko04714);; Long-term potentiation (ko04720);; Neurotrophin signaling pathway (ko04722);; Progesterone-mediated oocyte maturation (ko04914);; Insulin resistance (ko04931);; Yersinia infection (ko05135)	[T]	Signal transduction mechanisms	Protein kinase domain	Ribosomal protein S6 kinase alpha-3 OS=Homo sapiens OX=9606 GN=RPS6KA3 PE=1 SV=1	T	Signal transduction mechanisms	ribosomal protein S6 kinase alpha-3 [Homo sapiens]
ENSG00000115904	SOS1	831	1608	1306	727	520	866	2.62805	4.60227	3.62383	2.1355	1.53986	2.33428	0.00121444	-0.694796	down	--	--	Cellular Component: nucleosome (GO:0000786);; Molecular Function: DNA binding (GO:0003677);; Molecular Function: guanyl-nucleotide exchange factor activity (GO:0005085);; Biological Process: small GTPase mediated signal transduction (GO:0007264);; Molecular Function: protein heterodimerization activity (GO:0046982);;	K03099|0.0e+00|csab:103220440|K03099 son of sevenless | (RefSeq) SOS1; SOS Ras/Rac guanine nucleotide exchange factor 1	EGFR tyrosine kinase inhibitor resistance (ko01521);; Endocrine resistance (ko01522);; MAPK signaling pathway (ko04010);; ErbB signaling pathway (ko04012);; Ras signaling pathway (ko04014);; Chemokine signaling pathway (ko04062);; FoxO signaling pathway (ko04068);; Phospholipase D signaling pathway (ko04072);; mTOR signaling pathway (ko04150);; PI3K-Akt signaling pathway (ko04151);; Focal adhesio…	[T]	Signal transduction mechanisms	RasGEF domain	Son of sevenless homolog 1 OS=Homo sapiens OX=9606 GN=SOS1 PE=1 SV=1	T	Signal transduction mechanisms	son of sevenless homolog 1 (Drosophila), isoform CRA_a [Homo sapiens]
ENSG00000181722	ZBTB20	218	463	377	211	95	265	0.209728	0.495596	0.325178	0.194278	0.087527	0.2239	0.018573	-0.78488	down	--	--	Biological Process: negative regulation of transcription from RNA polymerase II promoter (GO:0000122);; Molecular Function: RNA polymerase II transcription factor activity, sequence-specific DNA binding (GO:0000981);; Molecular Function: transcription factor activity, RNA polymerase II core promoter proximal region sequence-specific binding (GO:0000982);; Molecular Function: transcriptional repre…	K10501|0.0e+00|hsa:26137|K10501 zinc finger and BTB domain-containing protein 20 | (RefSeq) ZBTB20, DPZF, HOF, ODA-8S, PRIMS, ZNF288; zinc finger and BTB domain containing 20	--	[R]	General function prediction only	BTB/POZ domain	Zinc finger and BTB domain-containing protein 20 OS=Homo sapiens OX=9606 GN=ZBTB20 PE=1 SV=3	S	Function unknown	ZBTB20 isoform 6 [Pan troglodytes]
ENSG00000121281	ADCY7	465	695	761	528	158	314	2.0774	2.85896	2.95369	2.33258	1.28025	1.15872	0.00995522	-0.828556	down	[T]	Signal transduction mechanisms	Molecular Function: adenylate cyclase activity (GO:0004016);; Cellular Component: plasma membrane (GO:0005886);; Biological Process: cAMP biosynthetic process (GO:0006171);; Cellular Component: integral component of membrane (GO:0016021);; Biological Process: intracellular signal transduction (GO:0035556);;	K08047|0.0e+00|hsa:113|K08047 adenylate cyclase 7 [EC:4.6.1.1] | (RefSeq) ADCY7, AC7; adenylate cyclase 7	Purine metabolism (ko00230);; Endocrine resistance (ko01522);; Rap1 signaling pathway (ko04015);; Calcium signaling pathway (ko04020);; cGMP-PKG signaling pathway (ko04022);; cAMP signaling pathway (ko04024);; Chemokine signaling pathway (ko04062);; Phospholipase D signaling pathway (ko04072);; Oocyte meiosis (ko04114);; Longevity regulating pathway (ko04211);; Longevity regulating pathway - mult…	[C]	Energy production and conversion	Adenylate and Guanylate cyclase catalytic domain	Adenylate cyclase type 7 OS=Homo sapiens OX=9606 GN=ADCY7 PE=1 SV=1	T	Signal transduction mechanisms	adenylate cyclase type 7 isoform 1 [Homo sapiens]
ENSG00000285053	TBCE	196	130	250	103	50	136	2.13992	1.29026	2.40647	1.08568	0.518065	1.31045	0.0133449	-0.908671	down	[H]	Coenzyme transport and metabolism	Biological Process: isoprenoid biosynthetic process (GO:0008299);;	K00804|7.0e-88|csab:103230796|K00804 geranylgeranyl diphosphate synthase, type III [EC:2.5.1.1 2.5.1.10 2.5.1.29] | (RefSeq) GGPS1; geranylgeranyl diphosphate synthase 1	Terpenoid backbone biosynthesis (ko00900)	[H]	Coenzyme transport and metabolism	Polyprenyl synthetase	Geranylgeranyl pyrophosphate synthase OS=Homo sapiens OX=9606 GN=GGPS1 PE=1 SV=1	S	Function unknown	GGPS1 isoform 8, partial [Pan troglodytes]
ENSG00000128923	MINDY2	418	843	759	299	215	440	1.20523	2.27173	1.89593	0.86386	0.58528	1.09223	0.000362641	-0.95926	down	--	--	Molecular Function: thiol-dependent ubiquitin-specific protease activity (GO:0004843);; Molecular Function: Lys48-specific deubiquitinase activity (GO:1990380);;	K01309|0.0e+00|hsa:54629|K01309 ubiquitin carboxyl-terminal hydrolase MINDY-1/2 [EC:3.4.19.12] | (RefSeq) MINDY2, FAM63B; MINDY lysine 48 deubiquitinase 2	--	[S]	Function unknown	MINDY deubiquitinase	Ubiquitin carboxyl-terminal hydrolase MINDY-2 OS=Homo sapiens OX=9606 GN=MINDY2 PE=1 SV=2	S	Function unknown	ubiquitin carboxyl-terminal hydrolase MINDY-2 isoform a [Homo sapiens]
ENSG00000154760	SLFN13	73	123	165	73	24	75	0.223831	0.350724	0.448307	0.214466	0.069389	0.212001	0.016938	-0.960404	down	--	--	Molecular Function: tRNA binding (GO:0000049);; Biological Process: immune effector process (GO:0002252);; Biological Process: immune system process (GO:0002376);; Molecular Function: molecular_function (GO:0003674);; Molecular Function: nucleic acid binding (GO:0003676);; Molecular Function: RNA binding (GO:0003723);; Molecular Function: catalytic activity (GO:0003824);; Molecular Function: nucl…	--	--	--	--	Putative DNA-binding domain	Schlafen family member 13 OS=Homo sapiens OX=9606 GN=SLFN13 PE=1 SV=1	S	Function unknown	schlafen family member 13 [Homo sapiens]
ENSG00000054793	ATP9A	1747	3207	3095	1655	942	1803	5.63301	9.42101	8.81239	5.11406	2.9291	5.15957	0.000397808	-0.748316	down	[P]	Inorganic ion transport and metabolism	Molecular Function: magnesium ion binding (GO:0000287);; Molecular Function: ATP binding (GO:0005524);; Cellular Component: endosome (GO:0005768);; Cellular Component: trans-Golgi network (GO:0005802);; Biological Process: phospholipid transport (GO:0015914);; Cellular Component: integral component of membrane (GO:0016021);;	K01530|0.0e+00|hsa:10079|K01530 phospholipid-translocating ATPase [EC:7.6.2.1] | (RefSeq) ATP9A, ATPIIA; ATPase phospholipid transporting 9A (putative)	--	[P]	Inorganic ion transport and metabolism	Phospholipid-translocating P-type ATPase C-terminal	Probable phospholipid-transporting ATPase IIA OS=Homo sapiens OX=9606 GN=ATP9A PE=1 SV=3	U	Intracellular trafficking, secretion, and vesicular transport	probable phospholipid-transporting ATPase IIA [Homo sapiens]
ENSG00000120156	TEK	3313	5322	5056	3069	1789	3261	18.3656	27.3662	24.9972	16.4456	9.51113	15.874	0.000688293	-0.633438	down	[M]	Cell wall/membrane/envelope biogenesis	Molecular Function: transmembrane receptor protein tyrosine kinase activity (GO:0004714);; Molecular Function: ATP binding (GO:0005524);; Cellular Component: integral component of plasma membrane (GO:0005887);; Biological Process: transmembrane receptor protein tyrosine kinase signaling pathway (GO:0007169);;	K05121|0.0e+00|hsa:7010|K05121 endothelial-specific receptor tyrosine kinase [EC:2.7.10.1] | (RefSeq) TEK, CD202B, GLC3E, TIE-2, TIE2, VMCM, VMCM1; TEK receptor tyrosine kinase	MAPK signaling pathway (ko04010);; Ras signaling pathway (ko04014);; Rap1 signaling pathway (ko04015);; HIF-1 signaling pathway (ko04066);; PI3K-Akt signaling pathway (ko04151);; Rheumatoid arthritis (ko05323)	[T]	Signal transduction mechanisms	Protein tyrosine and serine/threonine kinase	Angiopoietin-1 receptor OS=Homo sapiens OX=9606 GN=TEK PE=1 SV=2	T	Signal transduction mechanisms	angiopoietin-1 receptor isoform 1 precursor [Homo sapiens]
ENSG00000140307	GTF2A2	1960	1635	1841	2242	2947	2584	34.1957	27.7803	29.3455	39.6039	48.0688	40.2003	0.00110047	0.669457	up	--	--	Molecular Function: RNA polymerase II repressing transcription factor binding (GO:0001103);; Cellular Component: nucleoplasm (GO:0005654);; Cellular Component: transcription factor TFIIA complex (GO:0005672);; Biological Process: transcription initiation from RNA polymerase II promoter (GO:0006367);; Cellular Component: cell junction (GO:0030054);; Biological Process: positive regulation of trans…	K03123|5.4e-54|bbub:102397699|K03123 transcription initiation factor TFIIA small subunit | (RefSeq) GTF2A2; transcription initiation factor IIA subunit 2	Basal transcription factors (ko03022);; Viral carcinogenesis (ko05203)	[K]	Transcription	Transcription initiation factor IIA, gamma subunit, helical domain	Transcription initiation factor IIA subunit 2 OS=Homo sapiens OX=9606 GN=GTF2A2 PE=1 SV=1	K	Transcription	PREDICTED: transcription initiation factor IIA subunit 2 [Saimiri boliviensis boliviensis]
ENSG00000118058	KMT2A	924	2095	1987	799	504	940	1.58971	3.54537	3.08559	1.6372	0.988214	1.68654	2.9e-05	-1.0261	down	[R]	General function prediction only	Molecular Function: DNA binding (GO:0003677);; Cellular Component: nucleoplasm (GO:0005654);; Cellular Component: cytosol (GO:0005829);; Molecular Function: zinc ion binding (GO:0008270);; Molecular Function: histone methyltransferase activity (H3-K4 specific) (GO:0042800);; Cellular Component: MLL1 complex (GO:0071339);;	K09186|0.0e+00|hsa:4297|K09186 [histone H3]-lysine4 N-trimethyltransferase MLL1 [EC:2.1.1.354] | (RefSeq) KMT2A, ALL-1, CXXC7, HRX, HTRX1, MLL, MLL1, MLL1A, TRX1, WDSTS; lysine methyltransferase 2A	Lysine degradation (ko00310);; Cushing syndrome (ko04934);; Transcriptional misregulation in cancer (ko05202)	[K]	Transcription	F/Y rich C-terminus	Histone-lysine N-methyltransferase 2A OS=Homo sapiens OX=9606 GN=KMT2A PE=1 SV=5	S	Function unknown	histone-lysine N-methyltransferase 2A isoform 1 [Homo sapiens]
ENSG00000166794	PPIB	19864	15933	17795	24569	29636	24827	480.373	350.992	379.981	569.368	691.641	527.732	0.000629821	0.71292	up	[O]	Posttranslational modification, protein turnover, chaperones	Molecular Function: peptidyl-prolyl cis-trans isomerase activity (GO:0003755);; Biological Process: protein folding (GO:0006457);;	K03768|7.8e-121|ggo:101142365|K03768 peptidyl-prolyl cis-trans isomerase B (cyclophilin B) [EC:5.2.1.8] | (RefSeq) PPIB; peptidyl-prolyl cis-trans isomerase B	--	[O]	Posttranslational modification, protein turnover, chaperones	Cyclophilin type peptidyl-prolyl cis-trans isomerase/CLD	Peptidyl-prolyl cis-trans isomerase B OS=Homo sapiens OX=9606 GN=PPIB PE=1 SV=2	O	Posttranslational modification, protein turnover, chaperones	peptidyl-prolyl cis-trans isomerase B precursor [Homo sapiens]
ENSG00000167548	KMT2D	1642	4614	4137	1311	677	1545	2.31143	6.19161	5.44426	1.79651	1.12715	1.95742	7.37e-07	-1.43203	down	[R]	General function prediction only	Cellular Component: histone methyltransferase complex (GO:0035097);; Molecular Function: histone methyltransferase activity (H3-K4 specific) (GO:0042800);; Molecular Function: metal ion binding (GO:0046872);;	K09187|0.0e+00|hsa:8085|K09187 [histone H3]-lysine4 N-trimethyltransferase MLL2 [EC:2.1.1.354] | (RefSeq) KMT2D, AAD10, ALR, CAGL114, KABUK1, KMS, MLL2, MLL4, TNRC21; lysine methyltransferase 2D	Lysine degradation (ko00310);; Cushing syndrome (ko04934)	[R]	General function prediction only	PHD-finger	Histone-lysine N-methyltransferase 2D OS=Homo sapiens OX=9606 GN=KMT2D PE=1 SV=2	S	Function unknown	histone-lysine N-methyltransferase 2D [Homo sapiens]
ENSG00000140262	TCF12	2413	4241	3852	2041	1347	2541	10.5482	17.9792	15.6538	8.6947	5.67682	10.1142	0.000262159	-0.703637	down	--	--	Cellular Component: nucleoplasm (GO:0005654);; Cellular Component: nuclear speck (GO:0016607);; Cellular Component: intracellular membrane-bounded organelle (GO:0043231);; Molecular Function: protein dimerization activity (GO:0046983);;	K15603|0.0e+00|hsa:6938|K15603 transcription factor 4/12 | (RefSeq) TCF12, CRS3, HEB, HTF4, HsT17266, TCF-12, bHLHb20, p64; transcription factor 12	--	[K]	Transcription	Helix-loop-helix DNA-binding domain	Transcription factor 12 OS=Homo sapiens OX=9606 GN=TCF12 PE=1 SV=1	K	Transcription	transcription factor 12 isoform b [Homo sapiens]
ENSG00000185567	AHNAK2	3346	5364	5507	2840	2265	2315	18.7772	16.9882	17.6751	16.2423	15.0179	15.4775	2.76e-05	-0.779112	down	--	--	Cellular Component: cellular_component (GO:0005575);; Cellular Component: intracellular (GO:0005622);; Cellular Component: cell (GO:0005623);; Cellular Component: cytoplasm (GO:0005737);; Cellular Component: cytosol (GO:0005829);; Cellular Component: plasma membrane (GO:0005886);; Cellular Component: vesicle membrane (GO:0012506);; Cellular Component: membrane (GO:0016020);; Cellular Component: m…	K23934|0.0e+00|hsa:113146|K23934 neuroblast differentiation-associated protein AHNAK | (RefSeq) AHNAK2, C14orf78; AHNAK nucleoprotein 2	Salmonella infection (ko05132)	--	--	Putative adhesin	Protein AHNAK2 OS=Homo sapiens OX=9606 GN=AHNAK2 PE=1 SV=2	O	Posttranslational modification, protein turnover, chaperones	protein AHNAK2 isoform 1 [Homo sapiens]
ENSG00000117724	CENPF	3565	5822	5224	3073	2033	3661	9.03992	13.4502	11.7186	7.47657	4.97831	8.17448	0.000705656	-0.615581	down	--	--	Biological Process: cell cycle checkpoint (GO:0000075);; Biological Process: mitotic cell cycle (GO:0000278);; Cellular Component: chromosome, centromeric region (GO:0000775);; Cellular Component: kinetochore (GO:0000776);; Cellular Component: condensed chromosome kinetochore (GO:0000777);; Cellular Component: condensed chromosome, centromeric region (GO:0000779);; Cellular Component: condensed c…	K11499|0.0e+00|hsa:1063|K11499 centromere protein F | (RefSeq) CENPF, CENF, CILD31, PRO1779, STROMS, hcp-1; centromere protein F	--	--	--	Cenp-F N-terminal domain	Centromere protein F OS=Homo sapiens OX=9606 GN=CENPF PE=1 SV=3	S	Function unknown	centromere protein F [Homo sapiens]
ENSG00000128881	TTBK2	272	564	513	309	152	295	0.650106	1.27545	1.26746	0.724326	0.350709	0.620031	0.0161822	-0.710386	down	[T]	Signal transduction mechanisms	Molecular Function: protein kinase activity (GO:0004672);; Molecular Function: ATP binding (GO:0005524);; Cellular Component: keratin filament (GO:0045095);; Cellular Component: intermediate filament cytoskeleton (GO:0045111);;	K08815|0.0e+00|hsa:146057|K08815 tau tubulin kinase [EC:2.7.11.26] | (RefSeq) TTBK2, SCA11, TTBK; tau tubulin kinase 2	--	--	--	Protein kinase domain	Tau-tubulin kinase 2 OS=Homo sapiens OX=9606 GN=TTBK2 PE=1 SV=2	T	Signal transduction mechanisms	tau-tubulin kinase 2 [Homo sapiens]
Homo_sapiens_newGene_6338	Homo_sapiens_newGene_6338	80	145	142	70	44	88	1.57753	2.7727	2.49343	1.38319	0.877525	1.54547	0.0304568	-0.736729	down	--	--	--	K12795|1.7e-15|cjc:100409060|K12795 suppressor of G2 allele of SKP1 | (RefSeq) SUGT1; SGT1 homolog, MIS12 kinetochore complex assembly cochaperone	NOD-like receptor signaling pathway (ko04621)	[O]	Posttranslational modification, protein turnover, chaperones	--	Protein SGT1 homolog OS=Homo sapiens OX=9606 GN=SUGT1 PE=1 SV=3	--	--	hCG2011315, isoform CRA_a [Homo sapiens]
ENSG00000125995	ROMO1	782	619	709	1053	1938	1022	45.2341	32.2976	36.079	57.6035	109.02	52.4324	0.000222664	1.11866	up	--	--	Biological Process: response to reactive oxygen species (GO:0000302);; Biological Process: replicative cell aging (GO:0001302);; Biological Process: cell killing (GO:0001906);; Biological Process: immune system process (GO:0002376);; Cellular Component: cellular_component (GO:0005575);; Cellular Component: intracellular (GO:0005622);; Cellular Component: cell (GO:0005623);; Cellular Component: cy…	--	--	[S]	Function unknown	Reactive mitochondrial oxygen species modulator 1	Reactive oxygen species modulator 1 OS=Homo sapiens OX=9606 GN=ROMO1 PE=1 SV=1	S	Function unknown	hypothetical protein EGK_02455 [Macaca mulatta]
Homo_sapiens_newGene_9130	Homo_sapiens_newGene_9130	332	605	702	200	70	205	2.21009	3.37944	3.27174	1.41136	0.317443	0.957131	8.99e-07	-1.67942	down	--	--	Molecular Function: ubiquitin-protein transferase activity (GO:0004842);; Molecular Function: metal ion binding (GO:0046872);;	K10595|0.0e+00|ptr:453257|K10595 E3 ubiquitin-protein ligase HERC2 [EC:2.3.2.26] | (RefSeq) HERC2; E3 ubiquitin-protein ligase HERC2 isoform X1	Ubiquitin mediated proteolysis (ko04120)	[S]	Function unknown	Mib_herc2	Putative HERC2-like protein 3 OS=Homo sapiens OX=9606 GN=HERC2P3 PE=5 SV=2	--	--	unnamed protein product [Homo sapiens]
ENSG00000116128	BCL9	443	689	567	380	261	395	1.84306	2.61267	2.08343	1.51395	1.04874	1.44495	0.0108142	-0.585358	down	--	--	Molecular Function: transcription coactivator activity (GO:0003713);; Cellular Component: nucleus (GO:0005634);; Cellular Component: cis-Golgi network (GO:0005801);; Molecular Function: beta-catenin binding (GO:0008013);; Biological Process: myotube differentiation involved in skeletal muscle regeneration (GO:0014908);; Biological Process: somatic stem cell population maintenance (GO:0035019);; B…	K22649|0.0e+00|hsa:607|K22649 B-cell CLL/lymphoma 9 protein | (RefSeq) BCL9, LGS; BCL9 transcription coactivator	--	--	--	B-cell lymphoma 9 protein	B-cell CLL/lymphoma 9 protein OS=Homo sapiens OX=9606 GN=BCL9 PE=1 SV=4	K	Transcription	B-cell CLL/lymphoma 9 protein [Homo sapiens]
ENSG00000148671	ADIRF	827	621	897	1021	1326	940	24.3293	16.5218	24.4636	28.8716	38.2449	24.0796	0.00833573	0.655925	up	--	--	Cellular Component: nucleoplasm (GO:0005654);; Cellular Component: cytosol (GO:0005829);; Biological Process: positive regulation of fat cell differentiation (GO:0045600);;	K21408|8.8e-11|csab:103215869|K21408 adipogenesis regulatory factor | (RefSeq) ADIRF; adipogenesis regulatory factor	--	--	--	--	Adipogenesis regulatory factor OS=Homo sapiens OX=9606 GN=ADIRF PE=1 SV=1	S	Function unknown	adipogenesis regulatory factor isoform X3 [Pan paniscus]
ENSG00000153922	CHD1	2001	3443	3313	1587	1143	2057	7.0419	11.1117	10.9543	5.72843	3.72646	6.28119	0.000107665	-0.745435	down	[KL]	Transcription;; Replication, recombination and repair	Molecular Function: ATP binding (GO:0005524);; Cellular Component: nucleoplasm (GO:0005654);; Cellular Component: intracellular membrane-bounded organelle (GO:0043231);;	K11367|0.0e+00|hsa:1105|K11367 chromodomain-helicase-DNA-binding protein 1 [EC:3.6.4.12] | (RefSeq) CHD1, CHD-1, PILBOS; chromodomain helicase DNA binding protein 1	--	[K]	Transcription	SNF2 family N-terminal domain	Chromodomain-helicase-DNA-binding protein 1 OS=Homo sapiens OX=9606 GN=CHD1 PE=1 SV=2	L	Replication, recombination and repair	chromodomain-helicase-DNA-binding protein 1 isoform 2 [Homo sapiens]
ENSG00000123154	WDR83	222	189	229	253	335	354	4.05266	3.24421	3.60366	4.44996	5.91018	5.58489	0.0118403	0.701415	up	--	--	Biological Process: MAPK cascade (GO:0000165);; Biological Process: RNA splicing, via transesterification reactions (GO:0000375);; Biological Process: RNA splicing, via transesterification reactions with bulged adenosine as nucleophile (GO:0000377);; Biological Process: mRNA splicing, via spliceosome (GO:0000398);; Molecular Function: protein binding (GO:0005515);; Cellular Component: cellular_co…	K13124|6.4e-140|hsa:84292|K13124 mitogen-activated protein kinase organizer 1 | (RefSeq) WDR83, MORG1; WD repeat domain 83	--	[S]	Function unknown	WD domain, G-beta repeat	WD repeat domain-containing protein 83 OS=Homo sapiens OX=9606 GN=WDR83 PE=1 SV=1	S	Function unknown	WD repeat domain-containing protein 83 [Homo sapiens]
ENSG00000108826	MRPL27	1458	1078	1220	1721	2418	2096	50.0814	32.9618	28.0891	49.8518	80.421	61.9456	0.000115724	0.881286	up	[J]	Translation, ribosomal structure and biogenesis	Molecular Function: structural constituent of ribosome (GO:0003735);; Cellular Component: ribosome (GO:0005840);; Biological Process: translation (GO:0006412);;	K02899|1.7e-35|ggo:101135036|K02899 large subunit ribosomal protein L27 | (RefSeq) MRPL27; 39S ribosomal protein L27, mitochondrial isoform X2	Ribosome (ko03010)	[J]	Translation, ribosomal structure and biogenesis	Ribosomal L27 protein	39S ribosomal protein L27, mitochondrial OS=Homo sapiens OX=9606 GN=MRPL27 PE=1 SV=1	J	Translation, ribosomal structure and biogenesis	mitochondrial ribosomal protein L27, isoform CRA_a [Homo sapiens]
ENSG00000128185	DGCR6L	1409	1018	1198	1936	2007	1693	32.2536	21.0225	24.1681	42.5862	44.2478	34.2055	0.000280208	0.781395	up	--	--	Cellular Component: cellular_component (GO:0005575);; Cellular Component: extracellular region (GO:0005576);; Biological Process: cell adhesion (GO:0007155);; Biological Process: multicellular organism development (GO:0007275);; Biological Process: biological_process (GO:0008150);; Biological Process: anatomical structure morphogenesis (GO:0009653);; Biological Process: animal organ morphogenesis…	K06262|1.0e-06|cjc:100896535|K06262 platelet glycoprotein Ib beta chain | (RefSeq) GP1BB; glycoprotein Ib platelet beta subunit	ECM-receptor interaction (ko04512);; Platelet activation (ko04611);; Hematopoietic cell lineage (ko04640)	[S]	Function unknown	DiGeorge syndrome critical region 6 (DGCR6) protein	Protein DGCR6L OS=Homo sapiens OX=9606 GN=DGCR6L PE=1 SV=2	S	Function unknown	protein DGCR6L [Homo sapiens]
ENSG00000145425	RPS3A	39052	32277	31871	41036	60558	46861	1174.9	824.016	790.933	1188.91	1777.38	1155.22	0.00348478	0.684652	up	[J]	Translation, ribosomal structure and biogenesis	Molecular Function: structural constituent of ribosome (GO:0003735);; Cellular Component: nucleolus (GO:0005730);; Cellular Component: endoplasmic reticulum (GO:0005783);; Cellular Component: cytosol (GO:0005829);; Biological Process: translation (GO:0006412);; Cellular Component: cytosolic small ribosomal subunit (GO:0022627);; Biological Process: cell differentiation (GO:0030154);;	K02984|2.1e-124|aju:106983261|K02984 small subunit ribosomal protein S3Ae | (RefSeq) 40S ribosomal protein S3a	Ribosome (ko03010)	[J]	Translation, ribosomal structure and biogenesis	Ribosomal S3Ae family	40S ribosomal protein S3a OS=Homo sapiens OX=9606 GN=RPS3A PE=1 SV=2	J	Translation, ribosomal structure and biogenesis	40S ribosomal protein S3a-like [Callithrix jacchus]
ENSG00000124614	RPS10	23624	19088	19679	27811	39246	26299	918.929	677.589	665.343	1034.55	1458.21	898.158	0.00218461	0.749304	up	--	--	--	K02947|2.8e-83|hsa:100529239|K02947 small subunit ribosomal protein S10e | (RefSeq) RPS10-NUDT3; RPS10-NUDT3 readthrough	Ribosome (ko03010)	[J]	Translation, ribosomal structure and biogenesis	Plectin/S10 domain	40S ribosomal protein S10 OS=Homo sapiens OX=9606 GN=RPS10 PE=1 SV=1	J	Translation, ribosomal structure and biogenesis	PREDICTED: 40S ribosomal protein S10 isoform X1 [Colobus angolensis palliatus]
ENSG00000175806	MSRA	485	420	499	586	777	669	8.42113	6.73125	7.51771	9.74943	12.986	10.0096	0.00355442	0.690882	up	[O]	Posttranslational modification, protein turnover, chaperones	Molecular Function: peptide-methionine (S)-S-oxide reductase activity (GO:0008113);;	K07304|7.2e-98|hsa:4482|K07304 peptide-methionine (S)-S-oxide reductase [EC:1.8.4.11] | (RefSeq) MSRA, PMSR; methionine sulfoxide reductase A	--	[O]	Posttranslational modification, protein turnover, chaperones	Peptide methionine sulfoxide reductase	Mitochondrial peptide methionine sulfoxide reductase OS=Homo sapiens OX=9606 GN=MSRA PE=1 SV=1	O	Posttranslational modification, protein turnover, chaperones	mitochondrial peptide methionine sulfoxide reductase isoform c [Homo sapiens]
ENSG00000104679	R3HCC1	1133	1106	1126	1384	1657	1556	16.7764	16.5732	14.9372	19.7214	24.1459	20.4985	0.00186507	0.601365	up	--	--	Molecular Function: nucleic acid binding (GO:0003676);;	--	--	[S]	Function unknown	R3H domain	R3H and coiled-coil domain-containing protein 1 OS=Homo sapiens OX=9606 GN=R3HCC1 PE=1 SV=3	S	Function unknown	R3H and coiled-coil domain-containing protein 1 isoform a [Homo sapiens]
ENSG00000183785	TUBA8	200	175	147	212	293	228	2.83753	2.27953	1.81164	2.79035	3.74223	3.01423	0.0423929	0.644469	up	--	--	Molecular Function: GTPase activity (GO:0003924);; Molecular Function: structural constituent of cytoskeleton (GO:0005200);; Molecular Function: GTP binding (GO:0005525);; Cellular Component: microtubule (GO:0005874);; Biological Process: microtubule-based process (GO:0007017);; Cellular Component: microtubule cytoskeleton (GO:0015630);;	K07374|2.2e-263|ggo:101145095|K07374 tubulin alpha | (RefSeq) TUBA8; tubulin alpha-8 chain isoform X1	Phagosome (ko04145);; Apoptosis (ko04210);; Tight junction (ko04530);; Gap junction (ko04540);; Alzheimer disease (ko05010);; Parkinson disease (ko05012);; Amyotrophic lateral sclerosis (ko05014);; Huntington disease (ko05016);; Prion disease (ko05020)	[Z]	Cytoskeleton	Tubulin/FtsZ family, GTPase domain	Tubulin alpha-8 chain OS=Homo sapiens OX=9606 GN=TUBA8 PE=1 SV=1	Z	Cytoskeleton	tubulin alpha-8 chain [Macaca fascicularis]
ENSG00000102309	PIN4	588	453	490	625	1023	630	11.3949	7.94351	8.46152	11.6834	19.2469	10.9228	0.00977503	0.748546	up	--	--	Molecular Function: DNA binding (GO:0003677);; Molecular Function: peptidyl-prolyl cis-trans isomerase activity (GO:0003755);; Cellular Component: nucleoplasm (GO:0005654);; Cellular Component: nucleolus (GO:0005730);; Biological Process: rRNA processing (GO:0006364);;	K09579|5.7e-43|pps:100990176|K09579 peptidyl-prolyl cis-trans isomerase NIMA-interacting 4 [EC:5.2.1.8] | (RefSeq) PIN4; peptidylprolyl cis/trans isomerase, NIMA-interacting 4	--	[O]	Posttranslational modification, protein turnover, chaperones	--	Peptidyl-prolyl cis-trans isomerase NIMA-interacting 4 OS=Homo sapiens OX=9606 GN=PIN4 PE=1 SV=1	O	Posttranslational modification, protein turnover, chaperones	PIN4 isoform 2 [Pan troglodytes]
ENSG00000071082	RPL31	12814	10331	11073	14432	20406	13987	210.311	154.094	162.87	219.54	343.005	209.504	0.00455373	0.680529	up	--	--	Molecular Function: structural constituent of ribosome (GO:0003735);; Cellular Component: ribosome (GO:0005840);; Biological Process: translation (GO:0006412);;	K02910|6.3e-36|aam:106494070|K02910 large subunit ribosomal protein L31e | (RefSeq) RPL31; ribosomal protein L31	Ribosome (ko03010)	[J]	Translation, ribosomal structure and biogenesis	Ribosomal protein L31e	60S ribosomal protein L31 OS=Homo sapiens OX=9606 GN=RPL31 PE=1 SV=1	J	Translation, ribosomal structure and biogenesis	RPL31 isoform 6 [Pan troglodytes]
Homo_sapiens_newGene_167	Homo_sapiens_newGene_167	1170	1935	1894	741	160	650	14.8776	19.5288	18.1893	8.46481	2.28405	7.14995	5.16e-06	-1.60451	down	[S]	Function unknown	Biological Process: kidney development (GO:0001822);; Cellular Component: integral component of membrane (GO:0016021);;	K04985|0.0e+00|hsa:5310|K04985 polycystin 1 | (RefSeq) PKD1, PBP, PC1, Pc-1, TRPP1; polycystin 1, transient receptor potential channel interacting	--	[PT]	Inorganic ion transport and metabolism;; Signal transduction mechanisms	PKD domain	Polycystin-1 OS=Homo sapiens OX=9606 GN=PKD1 PE=1 SV=3	T	Signal transduction mechanisms	polycystic kidney disease 1 (autosomal dominant), isoform CRA_a [Homo sapiens]
ENSG00000008513	ST3GAL1	3319	5148	5230	3079	1928	3149	12.7597	18.6369	18.5036	11.2354	6.99821	10.6164	0.000482673	-0.620285	down	--	--	Molecular Function: beta-galactoside (CMP) alpha-2,3-sialyltransferase activity (GO:0003836);; Cellular Component: Golgi apparatus (GO:0005794);; Biological Process: protein phosphorylation (GO:0006468);; Biological Process: protein glycosylation (GO:0006486);; Cellular Component: integral component of membrane (GO:0016021);;	K00780|8.3e-202|hsa:6482|K00780 beta-galactoside alpha-2,3-sialyltransferase (sialyltransferase 4A) [EC:2.4.99.4] | (RefSeq) ST3GAL1, Gal-NAc6S, SIAT4A, SIATFL, ST3GalA, ST3GalA.1, ST3GalIA, ST3GalIA,1, ST3O; ST3 beta-galactoside alpha-2,3-sialyltransferase 1	Mucin type O-glycan biosynthesis (ko00512);; Glycosaminoglycan biosynthesis - keratan sulfate (ko00533);; Glycosphingolipid biosynthesis - globo and isoglobo series (ko00603);; Glycosphingolipid biosynthesis - ganglio series (ko00604)	[G]	Carbohydrate transport and metabolism	Glycosyltransferase family 29 (sialyltransferase)	CMP-N-acetylneuraminate-beta-galactosamide-alpha-2,3-sialyltransferase 1 OS=Homo sapiens OX=9606 GN=ST3GAL1 PE=2 SV=1	S	Function unknown	CMP-N-acetylneuraminate-beta-galactosamide-alpha-2,3-sialyltransferase 1 [Homo sapiens]
ENSG00000169740	ZNF32	289	214	231	418	329	306	6.63617	4.43132	4.67686	8.93454	7.13854	6.15718	0.0205064	0.65186	up	--	--	Molecular Function: RNA polymerase II transcription factor activity, sequence-specific DNA binding (GO:0000981);; Molecular Function: molecular_function (GO:0003674);; Molecular Function: nucleic acid binding (GO:0003676);; Molecular Function: transcription factor activity, sequence-specific DNA binding (GO:0003700);; Biological Process: regulation of transcription, DNA-templated (GO:0006355);; B…	K09228|2.1e-06|gja:107106876|K09228 KRAB domain-containing zinc finger protein | (RefSeq) zinc finger protein 208-like	Herpes simplex virus 1 infection (ko05168)	[R]	General function prediction only	Zinc-finger double domain	Zinc finger protein 32 OS=Homo sapiens OX=9606 GN=ZNF32 PE=1 SV=2	S	Function unknown	zinc finger protein 32 isoform a [Homo sapiens]
ENSG00000031081	ARHGAP31	3740	6414	6312	2944	1683	3479	10.4924	16.3923	15.6382	7.91373	4.55716	8.57962	1.07e-05	-0.905952	down	--	--	Biological Process: signal transduction (GO:0007165);;	K20646|0.0e+00|hsa:57514|K20646 Rho GTPase-activating protein 31 | (RefSeq) ARHGAP31, AOS1, CDGAP; Rho GTPase activating protein 31	--	[T]	Signal transduction mechanisms	RhoGAP domain	Rho GTPase-activating protein 31 OS=Homo sapiens OX=9606 GN=ARHGAP31 PE=1 SV=2	U	Intracellular trafficking, secretion, and vesicular transport	rho GTPase-activating protein 31 [Homo sapiens]
ENSG00000197982	C1orf122	576	752	594	958	904	1085	11.6014	14.7204	11.1737	19.089	17.9837	19.7267	4.45e-05	0.75417	up	--	--	--	--	--	--	--	Domain of unknown function (DUF4726)	Uncharacterized protein C1orf122 OS=Homo sapiens OX=9606 GN=C1orf122 PE=4 SV=2	S	Function unknown	uncharacterized protein C1orf122 isoform 2 [Homo sapiens]
ENSG00000198315	ZKSCAN8	509	1219	1158	524	432	512	1.81053	4.08239	3.71722	1.77643	1.47752	1.59433	0.0017586	-0.812361	down	--	--	Molecular Function: nucleic acid binding (GO:0003676);; Molecular Function: transcription factor activity, sequence-specific DNA binding (GO:0003700);; Cellular Component: nucleus (GO:0005634);; Molecular Function: metal ion binding (GO:0046872);;	K09229|4.5e-192|hsa:7745|K09229 KRAB and SCAN domains-containing zinc finger protein | (RefSeq) ZKSCAN8, LD5-1, ZNF192, ZSCAN40; zinc finger with KRAB and SCAN domains 8	--	[R]	General function prediction only	Zinc-finger double domain	Zinc finger protein with KRAB and SCAN domains 8 OS=Homo sapiens OX=9606 GN=ZKSCAN8 PE=1 SV=2	S	Function unknown	Zinc finger protein 192 [Homo sapiens]
ENSG00000115128	SF3B6	2954	2716	2727	3470	5045	4077	100.27	83.9772	81.7389	112.871	165.276	121.654	0.000479496	0.746901	up	--	--	Biological Process: RNA splicing, via transesterification reactions (GO:0000375);; Biological Process: RNA splicing, via transesterification reactions with bulged adenosine as nucleophile (GO:0000377);; Biological Process: mRNA splicing, via spliceosome (GO:0000398);; Biological Process: in utero embryonic development (GO:0001701);; Biological Process: blastocyst development (GO:0001824);; Biolog…	K12833|3.7e-67|acs:100565682|K12833 pre-mRNA branch site protein p14 | (RefSeq) sf3b6; splicing factor 3b subunit 6	Spliceosome (ko03040)	[R]	General function prediction only	RNA recognition motif. (a.k.a. RRM, RBD, or RNP domain)	Splicing factor 3B subunit 6 OS=Homo sapiens OX=9606 GN=SF3B6 PE=1 SV=1	A	RNA processing and modification	PREDICTED: splicing factor 3B subunit 6 isoform X2 [Colobus angolensis palliatus]
ENSG00000120616	EPC1	707	1009	1055	549	321	585	4.59827	5.94686	6.08558	3.40352	1.99329	3.73745	0.000127901	-0.810007	down	--	--	Biological Process: regulation of transcription from RNA polymerase II promoter (GO:0006357);; Cellular Component: Piccolo NuA4 histone acetyltransferase complex (GO:0032777);;	K11322|0.0e+00|ggo:101138259|K11322 enhancer of polycomb-like protein | (RefSeq) EPC1; enhancer of polycomb homolog 1 isoform X2	--	[K]	Transcription	Enhancer of Polycomb C-terminus	Enhancer of polycomb homolog 1 OS=Homo sapiens OX=9606 GN=EPC1 PE=1 SV=1	K	Transcription	enhancer of polycomb homolog 1 isoform b [Homo sapiens]
ENSG00000243678	NME2	14727	12214	12674	18016	22340	17906	466.269	353.105	354.49	552.692	689.34	499.022	0.00085818	0.711732	up	[F]	Nucleotide transport and metabolism	Molecular Function: nucleoside diphosphate kinase activity (GO:0004550);; Molecular Function: ATP binding (GO:0005524);; Cellular Component: cytosol (GO:0005829);; Biological Process: GTP biosynthetic process (GO:0006183);; Biological Process: UTP biosynthetic process (GO:0006228);; Biological Process: CTP biosynthetic process (GO:0006241);;	K00940|1.8e-84|ccan:109694172|K00940 nucleoside-diphosphate kinase [EC:2.7.4.6] | (RefSeq) nucleoside diphosphate kinase B	Purine metabolism (ko00230);; Pyrimidine metabolism (ko00240);; Drug metabolism - other enzymes (ko00983)	[F]	Nucleotide transport and metabolism	Nucleoside diphosphate kinase	Nucleoside diphosphate kinase B OS=Homo sapiens OX=9606 GN=NME2 PE=1 SV=1	F	Nucleotide transport and metabolism	NME1-NME2 protein [Homo sapiens]
ENSG00000152402	GUCY1A2	60	108	148	57	42	41	0.095535	0.15838	0.210401	0.0878	0.064847	0.057732	0.00868569	-1.00664	down	[T]	Signal transduction mechanisms	Molecular Function: nucleotide binding (GO:0000166);; Molecular Function: guanylate cyclase activity (GO:0004383);; Molecular Function: heme binding (GO:0020037);; Biological Process: intracellular signal transduction (GO:0035556);;	K12318|0.0e+00|hsa:2977|K12318 guanylate cyclase soluble subunit alpha [EC:4.6.1.2] | (RefSeq) GUCY1A2, GC-SA2, GUC1A2; guanylate cyclase 1 soluble subunit alpha 2	Purine metabolism (ko00230);; cGMP-PKG signaling pathway (ko04022);; Vascular smooth muscle contraction (ko04270);; Gap junction (ko04540);; Platelet activation (ko04611);; Circadian entrainment (ko04713);; Long-term depression (ko04730);; Oxytocin signaling pathway (ko04921);; Renin secretion (ko04924);; Salivary secretion (ko04970)	[F]	Nucleotide transport and metabolism	Adenylate and Guanylate cyclase catalytic domain	Guanylate cyclase soluble subunit alpha-2 OS=Homo sapiens OX=9606 GN=GUCY1A2 PE=1 SV=1	T	Signal transduction mechanisms	guanylate cyclase soluble subunit alpha-2 isoform 2 [Homo sapiens]
ENSG00000106686	SPATA6L	31	40	34	47	63	65	0.430936	0.467015	0.35644	0.658075	0.733647	0.728815	0.0174482	0.884699	up	--	--	Biological Process: spermatogenesis (GO:0007283);; Molecular Function: myosin light chain binding (GO:0032027);; Cellular Component: sperm connecting piece (GO:0097224);;	K23224|1.5e-75|pps:100977494|K23224 spermatogenesis-associated protein 6 | (RefSeq) SPATA6L; spermatogenesis associated 6 like	--	--	--	Spermatogenesis-assoc protein 6	Spermatogenesis associated 6-like protein OS=Homo sapiens OX=9606 GN=SPATA6L PE=2 SV=2	S	Function unknown	hCG1742115, isoform CRA_a [Homo sapiens]
ENSG00000184465	WDR27	554	763	657	352	293	328	5.14235	5.34613	4.76968	2.53221	2.81557	2.51943	5.96e-05	-0.877087	down	--	--	Cellular Component: cellular_component (GO:0005575);; Cellular Component: intracellular (GO:0005622);; Cellular Component: cell (GO:0005623);; Cellular Component: nucleus (GO:0005634);; Cellular Component: nucleoplasm (GO:0005654);; Cellular Component: membrane-enclosed lumen (GO:0031974);; Cellular Component: nuclear lumen (GO:0031981);; Cellular Component: organelle (GO:0043226);; Cellular Comp…	--	--	--	--	--	WD repeat-containing protein 27 OS=Homo sapiens OX=9606 GN=WDR27 PE=1 SV=3	S	Function unknown	WD repeat-containing protein 27 isoform X12 [Homo sapiens]
ENSG00000076351	SLC46A1	48	38	24	130	38	49	0.196089	0.138792	0.083503	0.546713	0.146909	0.175077	0.0289344	1.06885	up	[G]	Carbohydrate transport and metabolism	Cellular Component: cytoplasm (GO:0005737);; Molecular Function: folic acid transporter activity (GO:0008517);; Molecular Function: heme transporter activity (GO:0015232);; Molecular Function: methotrexate transporter activity (GO:0015350);; Cellular Component: integral component of membrane (GO:0016021);; Cellular Component: apical plasma membrane (GO:0016324);; Cellular Component: brush border …	K14613|3.0e-255|hsa:113235|K14613 MFS transporter, PCFT/HCP family, solute carrier family 46 (folate transporter), member 1 | (RefSeq) SLC46A1, G21, HCP1, PCFT; solute carrier family 46 member 1	Antifolate resistance (ko01523);; Vitamin digestion and absorption (ko04977);; Mineral absorption (ko04978)	[R]	General function prediction only	Major Facilitator Superfamily	Proton-coupled folate transporter OS=Homo sapiens OX=9606 GN=SLC46A1 PE=1 SV=1	G	Carbohydrate transport and metabolism	proton-coupled folate transporter isoform 1 [Homo sapiens]
ENSG00000164105	SAP30	314	253	284	312	624	461	7.40844	5.43309	5.90943	7.04353	14.2028	9.54063	0.00568845	0.886509	up	--	--	Cellular Component: histone deacetylase complex (GO:0000118);; Biological Process: negative regulation of transcription from RNA polymerase II promoter (GO:0000122);; Cellular Component: nuclear chromosome (GO:0000228);; Cellular Component: chromatin (GO:0000785);; Cellular Component: nuclear chromatin (GO:0000790);; Molecular Function: molecular_function (GO:0003674);; Molecular Function: transc…	K19202|2.5e-106|ggo:101126980|K19202 histone deacetylase complex subunit SAP30 | (RefSeq) SAP30; histone deacetylase complex subunit SAP30 isoform X1	Epstein-Barr virus infection (ko05169)	--	--	SAP30 zinc-finger	Histone deacetylase complex subunit SAP30 OS=Homo sapiens OX=9606 GN=SAP30 PE=1 SV=1	S	Function unknown	histone deacetylase complex subunit SAP30 [Homo sapiens]
ENSG00000205038	PKHD1L1	83	177	164	34	29	29	0.165644	0.321009	0.288582	0.064693	0.054164	0.050025	6.39e-08	-2.03757	down	[C]	Energy production and conversion	Biological Process: immune system process (GO:0002376);; Molecular Function: molecular_function (GO:0003674);; Cellular Component: cellular_component (GO:0005575);; Cellular Component: extracellular region (GO:0005576);; Cellular Component: extracellular space (GO:0005615);; Cellular Component: intracellular (GO:0005622);; Cellular Component: cell (GO:0005623);; Cellular Component: cytoplasm (GO:…	K19865|0.0e+00|lcm:106703246|K19865 fibrocystin | (RefSeq) PKHD1; polycystic kidney and hepatic disease 1 (autosomal recessive)	--	--	--	IPT/TIG domain	Fibrocystin-L OS=Homo sapiens OX=9606 GN=PKHD1L1 PE=2 SV=2	S	Function unknown	fibrocystin-L precursor [Homo sapiens]
ENSG00000131016	AKAP12	29105	49591	47664	26769	15526	29301	105.767	168.56	155.263	90.9988	47.049	88.5374	0.000503896	-0.698901	down	--	--	Biological Process: protein targeting (GO:0006605);; Biological Process: signal transduction (GO:0007165);; Biological Process: positive regulation of protein kinase A signaling (GO:0010739);; Molecular Function: protein kinase A binding (GO:0051018);; Biological Process: regulation of protein kinase C signaling (GO:0090036);;	K16528|0.0e+00|hsa:9590|K16528 A-kinase anchor protein 12 | (RefSeq) AKAP12, AKAP250, SSeCKS; A-kinase anchoring protein 12	--	--	--	WSK motif	A-kinase anchor protein 12 OS=Homo sapiens OX=9606 GN=AKAP12 PE=1 SV=4	T	Signal transduction mechanisms	A-kinase anchor protein 12 isoform 1 [Homo sapiens]
ENSG00000091656	ZFHX4	126	269	218	120	100	133	0.300344	0.463626	0.435116	0.213179	0.189043	0.22061	0.0437227	-0.647609	down	--	--	Cellular Component: nucleus (GO:0005634);; Biological Process: regulation of transcription, DNA-templated (GO:0006355);; Molecular Function: zinc ion binding (GO:0008270);; Molecular Function: sequence-specific DNA binding (GO:0043565);;	K09380|0.0e+00|hsa:79776|K09380 zinc finger homeobox protein 4 | (RefSeq) ZFHX4, ZFH4, ZHF4; zinc finger homeobox 4	--	[R]	General function prediction only	Homeodomain	Zinc finger homeobox protein 4 OS=Homo sapiens OX=9606 GN=ZFHX4 PE=1 SV=1	S	Function unknown	zinc finger homeobox protein 4 [Homo sapiens]
ENSG00000204428	LY6G5C	46	44	45	88	90	86	1.23961	1.09596	1.07468	2.30233	2.38538	2.06282	0.00130601	1.11022	up	--	--	--	--	--	--	--	--	--	S	Function unknown	--
ENSG00000125652	ALKBH7	678	629	579	1016	1096	1013	13.4036	11.239	10.0271	19.1991	21.0598	17.5596	2.85e-05	0.873346	up	[L]	Replication, recombination and repair	Cellular Component: mitochondrion (GO:0005739);; Cellular Component: mitochondrial matrix (GO:0005759);; Biological Process: cellular response to DNA damage stimulus (GO:0006974);; Biological Process: regulation of mitochondrial membrane permeability involved in programmed necrotic cell death (GO:1902445);;	K10769|5.0e-123|hsa:84266|K10769 alkylated DNA repair protein alkB homolog 7 [EC:1.14.11.-] | (RefSeq) ALKBH7, ABH7, SPATA11, UNQ6002; alkB homolog 7	--	[S]	Function unknown	2OG-Fe(II) oxygenase superfamily	Alpha-ketoglutarate-dependent dioxygenase alkB homolog 7, mitochondrial OS=Homo sapiens OX=9606 GN=ALKBH7 PE=1 SV=1	L	Replication, recombination and repair	alpha-ketoglutarate-dependent dioxygenase alkB homolog 7, mitochondrial precursor [Homo sapiens]
ENSG00000099385	BCL7C	1337	953	988	1470	1993	1421	20.7353	12.8426	13.2327	21.49	29.415	19.0161	0.00396671	0.732055	up	--	--	--	K23325|9.3e-06|nni:104012479|K23325 transducin beta-like protein 2 | (RefSeq) LOW QUALITY PROTEIN: uncharacterized protein LOC104012479	--	[R]	General function prediction only	BCL7, N-terminal conserver region	B-cell CLL/lymphoma 7 protein family member C OS=Homo sapiens OX=9606 GN=BCL7C PE=1 SV=3	S	Function unknown	B-cell CLL/lymphoma 7 protein family member C isoform 1 [Homo sapiens]
ENSG00000123700	KCNJ2	118	284	181	93	63	118	0.890129	1.31319	0.886724	0.484375	0.348427	0.546169	0.00673027	-0.961342	down	--	--	Molecular Function: inward rectifier potassium channel activity (GO:0005242);; Cellular Component: integral component of membrane (GO:0016021);; Biological Process: regulation of ion transmembrane transport (GO:0034765);;	K04996|1.2e-245|csab:103243128|K04996 potassium inwardly-rectifying channel subfamily J member 2 | (RefSeq) KCNJ2; potassium voltage-gated channel subfamily J member 2	Cholinergic synapse (ko04725);; Oxytocin signaling pathway (ko04921);; Renin secretion (ko04924);; Gastric acid secretion (ko04971)	[P]	Inorganic ion transport and metabolism	Inward rectifier potassium channel C-terminal domain	Inward rectifier potassium channel 2 OS=Homo sapiens OX=9606 GN=KCNJ2 PE=1 SV=1	U	Intracellular trafficking, secretion, and vesicular transport	inward rectifier potassium channel 2 [Homo sapiens]
ENSG00000284526	AC015802.6	2480	1456	1658	3523	3321	4286	11.4661	6.12864	6.76835	15.6067	14.8151	17.4182	7.69e-07	1.09842	up	--	--	--	--	--	--	--	--	--	S	Function unknown	T0143862 isoform 1 [Pan troglodytes]
ENSG00000011114	BTBD7	1462	2770	2432	1460	838	1715	6.01199	9.4707	8.27557	5.45496	3.6725	6.32176	0.00464665	-0.613578	down	--	--	Biological Process: morphogenesis of a branching epithelium (GO:0061138);;	K10479|0.0e+00|hsa:55727|K10479 BTB/POZ domain-containing protein 7 | (RefSeq) BTBD7, FUP1; BTB domain containing 7	--	[R]	General function prediction only	BTB/POZ domain	BTB/POZ domain-containing protein 7 OS=Homo sapiens OX=9606 GN=BTBD7 PE=1 SV=3	S	Function unknown	BTB/POZ domain-containing protein 7 isoform 1 [Homo sapiens]
ENSG00000116962	NID1	6129	10306	10258	5386	3099	5624	27.3235	41.8513	40.378	23.0066	13.3315	22.0367	5.81e-05	-0.796487	down	--	--	Biological Process: cell-matrix adhesion (GO:0007160);;	K06826|0.0e+00|hsa:4811|K06826 nidogen (entactin) | (RefSeq) NID1, NID; nidogen 1	--	[MW]	Cell wall/membrane/envelope biogenesis;; Extracellular structures	G2F domain	Nidogen-1 OS=Homo sapiens OX=9606 GN=NID1 PE=1 SV=3	S	Function unknown	nidogen-1 precursor [Homo sapiens]
ENSG00000138119	MYOF	13201	21725	20735	11443	5500	12377	52.0964	81.1631	74.2211	43.2828	20.762	42.7194	0.000201042	-0.816422	down	--	--	Biological Process: myoblast fusion (GO:0007520);; Cellular Component: integral component of membrane (GO:0016021);;	K22125|0.0e+00|hsa:26509|K22125 myoferlin | (RefSeq) MYOF, FER1L3; myoferlin	--	[M]	Cell wall/membrane/envelope biogenesis	C2 domain	Myoferlin OS=Homo sapiens OX=9606 GN=MYOF PE=1 SV=1	S	Function unknown	myoferlin isoform a [Homo sapiens]
ENSG00000184349	EFNA5	127	162	137	195	176	238	0.735659	0.749221	0.596991	0.92753	0.899526	1.03125	0.0210984	0.645544	up	--	--	Cellular Component: membrane (GO:0016020);; Molecular Function: ephrin receptor binding (GO:0046875);; Biological Process: ephrin receptor signaling pathway (GO:0048013);;	K05462|1.5e-130|aju:106976458|K05462 ephrin-A | (RefSeq) EFNA5; ephrin-A5 isoform X1	MAPK signaling pathway (ko04010);; Ras signaling pathway (ko04014);; Rap1 signaling pathway (ko04015);; PI3K-Akt signaling pathway (ko04151);; Axon guidance (ko04360);; MicroRNAs in cancer (ko05206)	[T]	Signal transduction mechanisms	Ephrin	Ephrin-A5 OS=Homo sapiens OX=9606 GN=EFNA5 PE=1 SV=1	S	Function unknown	ephrin-A5 precursor [Homo sapiens]
ENSG00000228474	OST4	3218	2553	2983	3724	5438	3577	158.282	108.379	129.231	166.28	244.539	154.874	0.0031656	0.713965	up	--	--	--	K13355|5.4e-06|phu:Phum_PHUM379780|K13355 nucleoside diphosphate-linked moiety X motif 19, mitochondrial [EC:3.6.1.-] | (RefSeq) Nucleoside diphosphate-linked moiety X motif, putative	Peroxisome (ko04146)	--	--	Oligosaccaryltransferase	Dolichyl-diphosphooligosaccharide--protein glycosyltransferase subunit 4 OS=Homo sapiens OX=9606 GN=OST4 PE=1 SV=1	--	--	dolichyl-diphosphooligosaccharide--protein glycosyltransferase subunit 4 [Piliocolobus tephrosceles]
ENSG00000198369	SPRED2	472	615	639	365	202	483	3.11472	3.70016	3.60958	2.23066	1.38193	2.78821	0.0149043	-0.616481	down	--	--	Biological Process: multicellular organism development (GO:0007275);; Biological Process: regulation of signal transduction (GO:0009966);; Cellular Component: membrane (GO:0016020);;	K04703|7.9e-255|csab:103220147|K04703 sprouty-related, EVH1 domain-containing protein | (RefSeq) SPRED2; sprouty related EVH1 domain containing 2	--	[T]	Signal transduction mechanisms	Sprouty protein (Spry)	Sprouty-related, EVH1 domain-containing protein 2 OS=Homo sapiens OX=9606 GN=SPRED2 PE=1 SV=2	S	Function unknown	sprouty-related, EVH1 domain-containing protein 2 [Macaca mulatta]
ENSG00000168916	ZNF608	270	387	403	175	104	157	1.25443	1.98163	1.70882	0.827991	0.567525	0.602226	2.19e-05	-1.15111	down	--	--	Biological Process: negative regulation of transcription from RNA polymerase II promoter (GO:0000122);; Biological Process: regulation of immune system process (GO:0002682);; Biological Process: negative regulation of immune system process (GO:0002683);; Biological Process: regulation of leukocyte activation (GO:0002694);; Biological Process: negative regulation of leukocyte activation (GO:000269…	K10847|4.7e-55|spu:582941|K10847 DNA-repair protein complementing XP-A cells | (RefSeq) zinc finger protein 608 isoform X1	Nucleotide excision repair (ko03420)	--	--	--	Zinc finger protein 608 OS=Homo sapiens OX=9606 GN=ZNF608 PE=1 SV=4	S	Function unknown	zinc finger protein 608 isoform 1 [Homo sapiens]
ENSG00000145494	NDUFS6	2626	1882	1970	3294	4716	3244	63.4663	42.0289	42.4986	76.8143	109.959	68.9116	0.000135136	0.957977	up	[S]	Function unknown	Biological Process: kidney development (GO:0001822);; Cellular Component: mitochondrial respiratory chain complex I (GO:0005747);; Biological Process: mitochondrial electron transport, NADH to ubiquinone (GO:0006120);; Biological Process: fatty acid metabolic process (GO:0006631);; Biological Process: muscle contraction (GO:0006936);; Biological Process: multicellular organism aging (GO:0010259);…	K03939|2.6e-68|hsa:4726|K03939 NADH dehydrogenase (ubiquinone) Fe-S protein 6 | (RefSeq) NDUFS6, CI-13kA, CI-13kD-A, CI13KDA, MC1DN9; NADH:ubiquinone oxidoreductase subunit S6	Oxidative phosphorylation (ko00190);; Thermogenesis (ko04714);; Retrograde endocannabinoid signaling (ko04723);; Non-alcoholic fatty liver disease (ko04932);; Alzheimer disease (ko05010);; Parkinson disease (ko05012);; Amyotrophic lateral sclerosis (ko05014);; Huntington disease (ko05016);; Prion disease (ko05020)	[C]	Energy production and conversion	Zinc-finger domain	NADH dehydrogenase [ubiquinone] iron-sulfur protein 6, mitochondrial OS=Homo sapiens OX=9606 GN=NDUFS6 PE=1 SV=1	I	Lipid transport and metabolism	NADH dehydrogenase [ubiquinone] iron-sulfur protein 6, mitochondrial precursor [Pan troglodytes]
ENSG00000008710	PKD1	1842	2939	2836	1567	867	1453	3.43344	4.96768	4.71083	2.7763	1.54619	2.39667	1.4e-05	-0.845623	down	[S]	Function unknown	Biological Process: kidney development (GO:0001822);; Cellular Component: integral component of membrane (GO:0016021);;	K04985|0.0e+00|hsa:5310|K04985 polycystin 1 | (RefSeq) PKD1, PBP, PC1, Pc-1, TRPP1; polycystin 1, transient receptor potential channel interacting	--	[PT]	Inorganic ion transport and metabolism;; Signal transduction mechanisms	PKD domain	Polycystin-1 OS=Homo sapiens OX=9606 GN=PKD1 PE=1 SV=3	S	Function unknown	polycystin-1 isoform 1 precursor [Homo sapiens]
ENSG00000076321	KLHL20	937	1486	1541	718	458	939	7.15925	10.3403	10.3954	5.25106	3.37541	6.30344	0.000219662	-0.789619	down	--	--	Cellular Component: ubiquitin ligase complex (GO:0000151);; Biological Process: protein polyubiquitination (GO:0000209);; Molecular Function: molecular_function (GO:0003674);; Molecular Function: catalytic activity (GO:0003824);; Molecular Function: ubiquitin-protein transferase activity (GO:0004842);; Molecular Function: binding (GO:0005488);; Molecular Function: protein binding (GO:0005515);; C…	K10457|2.0e-214|aju:106968299|K10457 kelch-like protein 20 | (RefSeq) KLHL20; kelch-like protein 20	--	[TR]	Signal transduction mechanisms;; General function prediction only	Kelch motif	Kelch-like protein 20 OS=Homo sapiens OX=9606 GN=KLHL20 PE=1 SV=4	S	Function unknown	kelch-like protein 20 isoform X1 [Homo sapiens]
ENSG00000173992	CCS	611	630	610	1083	1105	884	12.1604	11.5863	10.6481	20.7573	21.6451	15.9131	2.98e-05	0.888562	up	[P]	Inorganic ion transport and metabolism	Molecular Function: superoxide dismutase activity (GO:0004784);; Biological Process: metal ion transport (GO:0030001);; Molecular Function: metal ion binding (GO:0046872);;	K04569|3.2e-156|hsa:9973|K04569 copper chaperone for superoxide dismutase | (RefSeq) CCS; copper chaperone for superoxide dismutase	Amyotrophic lateral sclerosis (ko05014)	[P]	Inorganic ion transport and metabolism	Copper/zinc superoxide dismutase (SODC)	Copper chaperone for superoxide dismutase OS=Homo sapiens OX=9606 GN=CCS PE=1 SV=1	P	Inorganic ion transport and metabolism	copper chaperone for superoxide dismutase [Pan troglodytes]
ENSG00000130349	C6orf203	302	296	364	380	571	469	8.3859	6.99259	8.83808	10.204	15.8295	11.2484	0.00713629	0.731212	up	--	--	Cellular Component: mitochondrion (GO:0005739);; Biological Process: regulation of transcription from mitochondrial promoter (GO:1903108);;	--	--	[S]	Function unknown	--	Mitochondrial transcription rescue factor 1 OS=Homo sapiens OX=9606 GN=MTRES1 PE=1 SV=1	S	Function unknown	uncharacterized protein C6orf203 homolog isoform X3 [Pan troglodytes]
ENSG00000084112	SSH1	1568	2668	2506	1444	797	1552	3.31796	5.25202	4.68624	2.93766	1.5419	2.90659	0.000533107	-0.711341	down	--	--	Molecular Function: protein tyrosine phosphatase activity (GO:0004725);; Molecular Function: protein tyrosine/serine/threonine phosphatase activity (GO:0008138);; Biological Process: positive regulation of cell migration (GO:0030335);;	K05766|0.0e+00|hsa:54434|K05766 protein phosphatase slingshot [EC:3.1.3.16 3.1.3.48] | (RefSeq) SSH1, SSH1L; slingshot protein phosphatase 1	Axon guidance (ko04360);; Regulation of actin cytoskeleton (ko04810)	[V]	Defense mechanisms	Dual specificity phosphatase, catalytic domain	Protein phosphatase Slingshot homolog 1 OS=Homo sapiens OX=9606 GN=SSH1 PE=1 SV=2	T	Signal transduction mechanisms	protein phosphatase Slingshot homolog 1 isoform 1 [Homo sapiens]
ENSG00000166341	DCHS1	3573	5508	5364	3264	1561	2865	8.67654	12.1836	11.5002	7.59377	3.65633	6.11389	9.09e-05	-0.792036	down	[S]	Function unknown	Biological Process: skeletal system development (GO:0001501);; Biological Process: ossification (GO:0001503);; Biological Process: urogenital system development (GO:0001655);; Biological Process: ureteric bud development (GO:0001657);; Biological Process: branching involved in ureteric bud morphogenesis (GO:0001658);; Biological Process: establishment of planar polarity (GO:0001736);; Biological …	K16507|0.0e+00|hsa:8642|K16507 protocadherin-16/23 | (RefSeq) DCHS1, CDH19, CDH25, CDHR6, FIB1, MVP2, PCDH16, VMLDS1; dachsous cadherin-related 1	Hippo signaling pathway - multiple species (ko04392)	[S]	Function unknown	Cadherin domain	Protocadherin-16 OS=Homo sapiens OX=9606 GN=DCHS1 PE=1 SV=1	S	Function unknown	protocadherin-16 precursor [Homo sapiens]
ENSG00000182150	ERCC6L2	382	735	649	361	253	442	3.24825	5.18623	4.52363	2.80612	2.03951	3.34154	0.0156977	-0.612063	down	[KL]	Transcription;; Replication, recombination and repair	Molecular Function: ATP binding (GO:0005524);;	K20098|0.0e+00|hsa:375748|K20098 DNA excision repair protein ERCC-6-like 2 [EC:3.6.4.-] | (RefSeq) ERCC6L2, BMFS2, C9orf102, HEBO, RAD26L, SR278; ERCC excision repair 6 like 2	--	[KL]	Transcription;; Replication, recombination and repair	SNF2 family N-terminal domain	DNA excision repair protein ERCC-6-like 2 OS=Homo sapiens OX=9606 GN=ERCC6L2 PE=1 SV=2	L	Replication, recombination and repair	Chromosome 9 open reading frame 102 [Homo sapiens]
ENSG00000135476	ESPL1	1423	1668	1726	1244	693	1011	5.71976	6.11285	6.00623	4.69556	2.62193	3.51502	0.00159348	-0.586733	down	--	--	--	K02365|2.5e-06|hsa:9700|K02365 separase [EC:3.4.22.49] | (RefSeq) ESPL1, ESP1, SEPA; extra spindle pole bodies like 1, separase	Cell cycle (ko04110);; Oocyte meiosis (ko04114);; Human T-cell leukemia virus 1 infection (ko05166)	--	--	--	Separin OS=Homo sapiens OX=9606 GN=ESPL1 PE=1 SV=3	DO	Cell cycle control, cell division, chromosome partitioning;; Posttranslational modification, protein turnover, chaperones	ESPL1 isoform 2 [Pan troglodytes]
ENSG00000131127	ZNF141	117	204	176	63	83	115	1.10285	1.69763	1.40968	0.551908	0.929774	0.94524	0.0214466	-0.783329	down	--	--	Molecular Function: nucleic acid binding (GO:0003676);; Biological Process: regulation of transcription, DNA-templated (GO:0006355);; Molecular Function: metal ion binding (GO:0046872);;	K09228|1.5e-105|hsa:7700|K09228 KRAB domain-containing zinc finger protein | (RefSeq) ZNF141, D4S90, pHZ-44; zinc finger protein 141	Herpes simplex virus 1 infection (ko05168)	[R]	General function prediction only	Zinc-finger double domain	Zinc finger protein 141 OS=Homo sapiens OX=9606 GN=ZNF141 PE=1 SV=1	S	Function unknown	zinc finger protein 141 isoform 1 [Homo sapiens]
ENSG00000223547	ZNF844	125	127	180	91	78	66	0.492615	0.456381	0.626851	0.34311	0.296823	0.225877	0.0298103	-0.720454	down	--	--	Molecular Function: nucleic acid binding (GO:0003676);; Biological Process: regulation of transcription, DNA-templated (GO:0006355);; Molecular Function: metal ion binding (GO:0046872);;	K09228|5.9e-87|pon:100433361|K09228 KRAB domain-containing zinc finger protein | (RefSeq) zinc finger protein 433-like isoform X1	Herpes simplex virus 1 infection (ko05168)	[R]	General function prediction only	Zinc-finger double domain	Zinc finger protein 844 OS=Homo sapiens OX=9606 GN=ZNF844 PE=1 SV=1	S	Function unknown	zinc finger protein 844 [Homo sapiens]
ENSG00000007312	CD79B	45	24	24	52	70	64	1.21723	0.555313	0.454065	1.14484	1.50017	1.36062	0.00711392	1.12673	up	--	--	Molecular Function: transmembrane signaling receptor activity (GO:0004888);; Molecular Function: hormone activity (GO:0005179);; Cellular Component: extracellular region (GO:0005576);; Biological Process: cell surface receptor signaling pathway (GO:0007166);; Cellular Component: integral component of membrane (GO:0016021);;	K06507|1.5e-127|hsa:974|K06507 CD79B antigen | (RefSeq) CD79B, AGM6, B29, IGB; CD79b molecule	B cell receptor signaling pathway (ko04662)	--	--	Immunoglobulin V-set domain	B-cell antigen receptor complex-associated protein beta chain OS=Homo sapiens OX=9606 GN=CD79B PE=1 SV=1	U	Intracellular trafficking, secretion, and vesicular transport	B-cell antigen receptor complex-associated protein beta chain isoform 1 precursor [Homo sapiens]
ENSG00000134419	RPS15A	15694	13068	13473	15955	25967	16065	428.343	295.588	302.056	427.679	703.096	399.581	0.0149908	0.635406	up	[J]	Translation, ribosomal structure and biogenesis	Molecular Function: structural constituent of ribosome (GO:0003735);; Biological Process: translation (GO:0006412);; Cellular Component: cytosolic small ribosomal subunit (GO:0022627);;	K02957|1.1e-69|acs:100562911|K02957 small subunit ribosomal protein S15Ae | (RefSeq) rps15a; ribosomal protein S15a	Ribosome (ko03010)	[J]	Translation, ribosomal structure and biogenesis	Ribosomal protein S8	40S ribosomal protein S15a OS=Homo sapiens OX=9606 GN=RPS15A PE=1 SV=2	J	Translation, ribosomal structure and biogenesis	PREDICTED: 40S ribosomal protein S15a isoform X2 [Chlorocebus sabaeus]
ENSG00000111961	SASH1	4240	8263	7055	4351	2180	4664	14.4547	25.8508	21.4259	14.1353	7.2017	13.9004	0.00244448	-0.689929	down	--	--	Biological Process: protein polyubiquitination (GO:0000209);; Biological Process: regulation of protein phosphorylation (GO:0001932);; Biological Process: positive regulation of protein phosphorylation (GO:0001934);; Biological Process: regulation of response to biotic stimulus (GO:0002831);; Biological Process: positive regulation of response to biotic stimulus (GO:0002833);; Molecular Function:…	K04438|9.6e-06|bmy:Bm1_39615|K04438 proto-oncogene C-crk | (RefSeq) Variant SH3 domain containing protein	MAPK signaling pathway (ko04010);; ErbB signaling pathway (ko04012)	[R]	General function prediction only	Lymphocyte signaling adaptor protein	SAM and SH3 domain-containing protein 1 OS=Homo sapiens OX=9606 GN=SASH1 PE=1 SV=3	S	Function unknown	SAM and SH3 domain-containing protein 1 isoform 1 [Homo sapiens]
ENSG00000160345	C9orf116	92	100	137	174	189	118	2.78897	2.8825	4.11777	5.22188	6.34341	3.36885	0.0368949	0.729276	up	--	--	--	--	--	--	--	Domain of unknown function (DUF4490)	UPF0691 protein C9orf116 OS=Homo sapiens OX=9606 GN=C9orf116 PE=1 SV=1	S	Function unknown	UPF0691 protein C9orf116 isoform 2 [Homo sapiens]
ENSG00000164687	FABP5	4719	3776	3919	4910	6960	5556	144.825	105.506	105.969	144.403	206.024	149.874	0.00431909	0.646196	up	--	--	Molecular Function: lipid binding (GO:0008289);;	K08754|1.6e-52|ggo:101146309|K08754 fatty acid-binding protein 5, epidermal | (RefSeq) FABP5; fatty acid-binding protein 5	PPAR signaling pathway (ko03320)	[I]	Lipid transport and metabolism	Lipocalin / cytosolic fatty-acid binding protein family	Fatty acid-binding protein 5 OS=Homo sapiens OX=9606 GN=FABP5 PE=1 SV=3	I	Lipid transport and metabolism	FABP5 isoform 2 [Pan troglodytes]
ENSG00000130396	AFDN	2484	4587	4208	2525	302	2803	10.3272	18.5332	18.1898	10.3967	1.63216	10.8929	0.0409834	-0.943581	down	--	--	Cellular Component: nucleoplasm (GO:0005654);; Cellular Component: cytosol (GO:0005829);; Cellular Component: plasma membrane (GO:0005886);; Biological Process: signal transduction (GO:0007165);; Cellular Component: nuclear speck (GO:0016607);; Cellular Component: cell junction (GO:0030054);;	K05702|0.0e+00|csab:103240945|K05702 afadin | (RefSeq) AFDN, MLLT4; afadin, adherens junction formation factor	Ras signaling pathway (ko04014);; Rap1 signaling pathway (ko04015);; cAMP signaling pathway (ko04024);; Adherens junction (ko04520);; Tight junction (ko04530);; Leukocyte transendothelial migration (ko04670)	[Z]	Cytoskeleton	Ras association (RalGDS/AF-6) domain	Afadin OS=Homo sapiens OX=9606 GN=AFDN PE=1 SV=3	T	Signal transduction mechanisms	myeloid/lymphoid or mixed-lineage leukemia (trithorax homolog, Drosophila); translocated to, 4, isoform CRA_e [Homo sapiens]
ENSG00000165097	KDM1B	396	603	537	372	178	372	3.21199	4.40607	3.67912	2.82851	1.20009	2.40047	0.0170224	-0.626746	down	[E]	Amino acid transport and metabolism	Molecular Function: DNA binding (GO:0003677);; Cellular Component: nucleoplasm (GO:0005654);; Molecular Function: zinc ion binding (GO:0008270);; Molecular Function: oxidoreductase activity (GO:0016491);;	K19413|0.0e+00|hsa:221656|K19413 lysine-specific histone demethylase 1B [EC:1.-.-.-] | (RefSeq) KDM1B, AOF1, C6orf193, LSD2; lysine demethylase 1B	--	[Q]	Secondary metabolites biosynthesis, transport and catabolism	Flavin containing amine oxidoreductase	Lysine-specific histone demethylase 1B OS=Homo sapiens OX=9606 GN=KDM1B PE=1 SV=3	S	Function unknown	lysine-specific histone demethylase 1B isoform 2 [Homo sapiens]
ENSG00000171823	FBXL14	332	437	575	337	135	238	4.10952	4.92561	6.2853	3.99481	1.60613	2.58721	0.00777025	-0.799319	down	--	--	Biological Process: protein polyubiquitination (GO:0000209);; Molecular Function: molecular_function (GO:0003674);; Molecular Function: catalytic activity (GO:0003824);; Molecular Function: ubiquitin-protein transferase activity (GO:0004842);; Molecular Function: protein binding (GO:0005515);; Cellular Component: cellular_component (GO:0005575);; Cellular Component: intracellular (GO:0005622);; C…	K10280|2.5e-147|cjc:100404910|K10280 F-box and leucine-rich repeat protein 14 | (RefSeq) FBXL14; F-box and leucine rich repeat protein 14	--	[R]	General function prediction only	Leucine Rich repeat	F-box/LRR-repeat protein 14 OS=Homo sapiens OX=9606 GN=FBXL14 PE=1 SV=1	S	Function unknown	F-box/LRR-repeat protein 14 [Macaca mulatta]
ENSG00000087303	NID2	639	1105	1217	541	177	528	3.73118	5.58779	5.95991	3.09954	1.46728	3.20937	0.000157717	-1.14783	down	--	--	Molecular Function: calcium ion binding (GO:0005509);; Biological Process: cell-matrix adhesion (GO:0007160);;	K06826|0.0e+00|hsa:22795|K06826 nidogen (entactin) | (RefSeq) NID2, NID-2; nidogen 2	--	[MW]	Cell wall/membrane/envelope biogenesis;; Extracellular structures	G2F domain	Nidogen-2 OS=Homo sapiens OX=9606 GN=NID2 PE=1 SV=3	O	Posttranslational modification, protein turnover, chaperones	nidogen-2 precursor [Homo sapiens]
ENSG00000197696	NMB	300	301	239	408	371	421	7.74776	7.07914	5.4576	10.1081	9.26329	9.57019	0.00968172	0.643609	up	--	--	Molecular Function: G-protein coupled receptor binding (GO:0001664);; Molecular Function: molecular_function (GO:0003674);; Molecular Function: receptor binding (GO:0005102);; Molecular Function: hormone activity (GO:0005179);; Molecular Function: binding (GO:0005488);; Molecular Function: protein binding (GO:0005515);; Cellular Component: cellular_component (GO:0005575);; Cellular Component: ext…	K05223|1.1e-79|ggo:101151171|K05223 neuromedin B | (RefSeq) NMB; neuromedin-B isoform X1	Neuroactive ligand-receptor interaction (ko04080)	--	--	Bombesin-like peptide	Neuromedin-B OS=Homo sapiens OX=9606 GN=NMB PE=1 SV=4	U	Intracellular trafficking, secretion, and vesicular transport	neuromedin-B isoform 2 preproprotein [Homo sapiens]
ENSG00000163848	ZNF148	1029	1660	1504	995	849	329	2.78682	4.46839	3.769	2.58063	2.22336	2.54743	0.0286581	-0.748242	down	--	--	Biological Process: reproduction (GO:0000003);; Biological Process: negative regulation of transcription from RNA polymerase II promoter (GO:0000122);; Molecular Function: transcription regulatory region sequence-specific DNA binding (GO:0000976);; Molecular Function: RNA polymerase II regulatory region sequence-specific DNA binding (GO:0000977);; Molecular Function: RNA polymerase II core promot…	K09228|1.3e-08|otw:112216453|K09228 KRAB domain-containing zinc finger protein | (RefSeq) gastrula zinc finger protein XlCGF58.1-like isoform X1	Herpes simplex virus 1 infection (ko05168)	[R]	General function prediction only	Zinc-finger double domain	Zinc finger protein 148 OS=Homo sapiens OX=9606 GN=ZNF148 PE=1 SV=2	S	Function unknown	unnamed protein product [Homo sapiens]
[truncated: 1,472 more rows]

## Sheet: IgG vs S-RBD 24h
#ID	Symbol	Igg241_Count	Igg242_Count	Igg243_Count	S241_Count	S242_Count	S243_Count	Igg241_FPKM	Igg242_FPKM	Igg243_FPKM	S241_FPKM	S242_FPKM	S243_FPKM	Pvalue	log2FC	regulated	COG_class	COG_class_annotation	GO_annotation	KEGG_annotation	KEGG_pathway_annotation	KOG_class	KOG_class_annotation	Pfam_annotation	Swiss-Prot_annotation	eggNOG_class	eggNOG_class_annotation	NR_annotation
[truncated: 176 more rows]

[truncated: 4 more sheets: IgG vs Delta S-RBD 2h, IgG vs Delta S-RBD 24h, IgG vs Lambda S-RBD 2h, IgG vs Lambda S-RBD 24h]
